# Supplementary material for: (2,2′-Biquinoline-κ2 N,N′)dibromido­zinc(II)
Source: Acta Crystallogr Sect E Struct Rep Online. 2010 Nov 24;66(Pt 12):m1622–3. doi: 10.1107/S1600536810047434 (PMC3011677; doi:10.1107/S1600536810047434)
Supplement: Supplementary file 2 [file e-66-m1622-Isup2.hkl]

# 
# h,k,l, Fc-squared, Fo-squared, sigma(Fo-squared) and status flag 
# 
data_I
_shelx_title ' P21N IN P2(1)/N' 
_shelx_refln_list_code          4 
_shelx_F_calc_maximum      233.05 
_exptl_crystal_F_000       936.00 
_reflns_d_resolution_high  0.7257 
 
loop_ 
 _symmetry_equiv_pos_as_xyz 
 'x, y, z' 
 '-x+1/2, y+1/2, -z+1/2' 
 '-x, -y, -z' 
 'x-1/2, -y-1/2, z-1/2' 
 
_cell_length_a     7.9188 
_cell_length_b    12.3510 
_cell_length_c    17.3853 
_cell_angle_alpha  90.000 
_cell_angle_beta  103.009 
_cell_angle_gamma  90.000 
 
_shelx_F_squared_multiplier     1.000 
 
loop_ 
 _refln_index_h 
 _refln_index_k 
 _refln_index_l 
 _refln_F_squared_calc 
 _refln_F_squared_meas 
 _refln_F_squared_sigma 
 _refln_observed_status 
   4   0   0      524.43      459.89     64.48 o 
   6   0   0      156.34      161.81     80.30 o 
   8   0   0     1976.13     1985.69     54.66 o 
  10   0   0      239.35      225.93     52.75 o 
   1   1   0     2008.87     1961.03     88.07 o 
   2   1   0    15859.40    13900.81   1610.52 o 
   3   1   0     1212.68      936.20     99.76 o 
   4   1   0     4277.46     3536.16    100.37 o 
   5   1   0        3.44       26.97     99.76 o 
   6   1   0      223.86      151.48     75.99 o 
   7   1   0      236.23      341.86     41.44 o 
   8   1   0       19.40       97.90     35.98 o 
   9   1   0      150.66      190.12     42.57 o 
  10   1   0      389.08      486.86     79.64 o 
   0   2   0    19366.15    22578.50    198.41 o 
   1   2   0     3710.37     3819.97    125.38 o 
   2   2   0    27217.55    26045.60   1955.20 o 
   3   2   0     2404.69     2117.86    632.24 o 
   4   2   0       24.23       65.95     61.49 o 
   5   2   0        8.66       13.34     56.60 o 
   6   2   0     1428.76     1415.53    143.26 o 
   7   2   0       26.39       41.03     60.16 o 
   8   2   0      903.06      916.79    145.83 o 
   9   2   0        3.36       -5.29     63.42 o 
  10   2   0      139.77      147.49     40.26 o 
   1   3   0    39376.41    41854.33    629.64 o 
   2   3   0        1.14      -29.02     46.28 o 
   3   3   0     1535.27     1265.19     47.98 o 
   4   3   0     8895.65     7617.44    867.16 o 
   5   3   0       28.98       11.69     65.09 o 
   6   3   0       14.73       47.60    131.40 o 
   7   3   0     1160.92     1073.98     49.77 o 
   8   3   0       43.30      167.76     45.71 o 
   9   3   0     1111.66     1051.74     40.69 o 
  10   3   0      124.92      212.22    127.82 o 
   0   4   0        5.81       32.37     62.66 o 
   1   4   0     1776.19     1880.41     49.87 o 
   2   4   0     8887.79     9255.60    154.36 o 
   3   4   0       21.55       47.03     42.76 o 
   4   4   0      541.61      651.86     62.60 o 
   5   4   0     1862.25     1679.39     52.60 o 
   6   4   0     2396.65     2180.49    207.44 o 
   7   4   0       68.86      139.57     56.88 o 
   8   4   0       85.62      170.30    140.83 o 
   9   4   0       83.13      111.91     42.77 o 
  10   4   0        0.20       96.03     60.24 o 
   1   5   0    14528.09    15424.00    187.79 o 
   2   5   0      199.52      334.30     54.96 o 
   3   5   0      259.34      269.47     37.32 o 
   4   5   0    10514.17     9809.02    704.98 o 
   5   5   0      115.71      154.64     41.69 o 
   6   5   0      453.61      507.19    123.49 o 
   7   5   0      336.95      385.68     40.63 o 
   8   5   0      182.00      162.05     56.88 o 
   9   5   0      354.65      327.05     77.95 o 
  10   5   0       29.30       37.11     46.11 o 
   0   6   0     4218.78     4793.54     78.28 o 
   1   6   0     1676.71     1871.76     48.21 o 
   2   6   0    13207.23    13828.19    277.76 o 
   3   6   0     4613.86     4742.57    184.74 o 
   4   6   0      596.37      640.44     43.11 o 
   5   6   0     2164.48     1967.68    118.38 o 
   6   6   0      744.08      820.77    111.93 o 
   7   6   0       89.42      101.18     41.06 o 
   8   6   0       25.51       68.29     47.37 o 
   9   6   0       59.23       79.96     50.72 o 
   1   7   0      162.09      149.71     32.61 o 
   2   7   0     1344.04     1425.65     79.81 o 
   3   7   0     2019.79     2031.95     43.99 o 
   4   7   0      587.06      610.63     36.70 o 
   5   7   0     1377.09     1305.08     47.12 o 
   6   7   0      228.78      367.57     46.67 o 
   7   7   0      181.36      319.32     97.33 o 
   8   7   0       89.75       38.40    105.24 o 
   9   7   0       60.05      -18.94    229.64 o 
   0   8   0     1464.69     1615.93     66.67 o 
   1   8   0       40.80       50.91     33.42 o 
   2   8   0     4711.85     4975.15    129.42 o 
   3   8   0     1646.03     1632.95     38.64 o 
   4   8   0     1469.00     1493.30     60.76 o 
   5   8   0     3296.22     2949.64    202.62 o 
   6   8   0      207.06      226.23     57.91 o 
   7   8   0        2.46       29.01     59.14 o 
   8   8   0        1.49        0.37     66.00 o 
   9   8   0       56.39      112.24     53.11 o 
   1   9   0       70.09       92.90     45.83 o 
   2   9   0     4993.16     4946.11     59.00 o 
   3   9   0     1226.04     1332.00     37.73 o 
   4   9   0     1001.92      949.40     35.65 o 
   5   9   0      440.64      385.76     48.56 o 
   6   9   0      785.58      910.43     55.11 o 
   7   9   0      203.31      225.08    110.71 o 
   8   9   0       85.66        5.37     62.80 o 
   0  10   0      413.97      566.65     62.80 o 
   1  10   0     1304.49     1307.27     64.71 o 
   2  10   0      407.85      365.31     37.67 o 
   3  10   0      296.00      296.82     51.27 o 
   4  10   0      511.48      600.04     66.20 o 
   5  10   0      300.48      342.13     34.73 o 
   6  10   0        3.33       13.11     80.93 o 
   7  10   0      183.25      176.62     55.36 o 
   8  10   0        0.17       47.94     79.39 o 
   1  11   0      218.29      382.91     45.22 o 
   2  11   0      743.35      631.86     72.96 o 
   3  11   0     1738.16     1694.91     38.26 o 
   4  11   0     1243.12     1166.87     71.03 o 
   5  11   0      201.22      154.85     41.37 o 
   6  11   0      505.47      516.59     67.36 o 
   7  11   0       44.66       76.44     51.53 o 
   8  11   0      121.34      170.92     88.21 o 
   0  12   0       11.42       97.14     50.63 o 
   1  12   0     2487.63     2344.33     40.21 o 
   2  12   0       13.32       27.37     35.34 o 
   3  12   0      467.92      593.71     65.67 o 
   4  12   0        3.08       65.58     38.50 o 
   5  12   0        4.25       65.75     58.05 o 
   6  12   0       14.47       51.04     55.19 o 
   7  12   0      304.10      258.07     63.34 o 
   1  13   0      131.03      169.17     67.17 o 
   2  13   0        1.06      -22.74     35.59 o 
   3  13   0      531.99      460.73     39.89 o 
   4  13   0       21.72      107.82     57.86 o 
   5  13   0      108.88      154.46     33.24 o 
   6  13   0      167.52      208.74     45.54 o 
   0  14   0      261.18      306.46     62.59 o 
   1  14   0      364.58      369.40     43.86 o 
   2  14   0        0.29       -4.93     52.86 o 
   3  14   0      230.63      206.77     65.94 o 
   4  14   0       22.37      -38.70     77.97 o 
   5  14   0       11.41       32.57     37.14 o 
   6  14   0        0.40      165.46     93.68 o 
   1  15   0       31.98      -19.45     39.68 o 
   2  15   0      124.27       59.38     48.82 o 
   3  15   0       73.43       63.07     45.39 o 
   4  15   0       17.36       95.14     48.64 o 
   0  16   0      127.86      194.67     69.65 o 
   1  16   0       78.46       55.13     37.74 o 
   2  16   0        0.63       12.23     41.05 o 
   3  16   0       22.92       32.97     47.14 o 
  -9   0   1        1.53      126.66    118.93 o 
  -7   0   1     5530.42     5106.23     79.08 o 
  -5   0   1     8135.80     6763.29    104.63 o 
  -3   0   1     3522.76     3283.71    111.93 o 
  -1   0   1    41577.24    31848.83    367.43 o 
   5   0   1     1018.58      859.55     84.56 o 
   7   0   1     2730.91     2655.32    259.75 o 
   9   0   1       27.42       59.62     49.50 o 
 -10   1   1       13.73      -36.67     36.67 o 
  -9   1   1        8.88       -2.50     36.86 o 
  -8   1   1       97.43      110.55     49.86 o 
  -7   1   1     1274.11     1302.44     49.62 o 
  -6   1   1      916.98      895.68     48.88 o 
  -5   1   1       76.49      -14.45    121.36 o 
  -4   1   1     1167.01      902.75     69.35 o 
  -3   1   1     8051.27     6262.64    103.41 o 
  -2   1   1     1383.06     1160.45     65.38 o 
  -1   1   1      853.44      931.01     89.81 o 
   0   1   1       99.04      134.39     94.14 o 
   1   1   1    12002.89    11768.22   1292.81 o 
   2   1   1     7620.39     7020.75    992.17 o 
   3   1   1     3811.39     3099.05    368.64 o 
   4   1   1     7391.70     6554.21    596.76 o 
   5   1   1      272.73      266.86    106.46 o 
   6   1   1      560.67      570.65    102.81 o 
   7   1   1     1078.42     1031.80     73.29 o 
   8   1   1       80.39       32.31     38.63 o 
   9   1   1       11.46      -42.58     42.58 o 
  10   1   1        1.92      105.80     33.66 o 
 -10   2   1        1.90       22.91     51.19 o 
  -9   2   1       37.18        9.80     65.94 o 
  -8   2   1       63.48      134.60     93.81 o 
  -7   2   1     4029.26     3908.68     45.61 o 
  -6   2   1      554.77      587.69     42.58 o 
  -5   2   1     2395.99     2227.75    204.70 o 
  -4   2   1      357.98      307.82     78.17 o 
  -3   2   1      605.17      623.57     52.34 o 
  -2   2   1    43595.35    39140.60   2353.80 o 
  -1   2   1    25247.77    26560.79    196.59 o 
   0   2   1     3386.99     3939.85     88.49 o 
   1   2   1    13698.56    14174.41    564.31 o 
   2   2   1    13309.16    12692.21    983.84 o 
   3   2   1    15119.79    13181.01   1785.72 o 
   4   2   1       24.37      -10.85     71.78 o 
   5   2   1        9.29        4.15     77.86 o 
   6   2   1      374.84      460.70     66.92 o 
   7   2   1     1116.29     1088.93    180.67 o 
   8   2   1        1.34       70.18     45.26 o 
   9   2   1      238.26      295.10     32.82 o 
  10   2   1        0.26       52.51     35.88 o 
 -10   3   1        3.41       60.93    113.68 o 
  -9   3   1       20.40      119.52     62.59 o 
  -8   3   1      145.99      296.24     96.06 o 
  -7   3   1        1.21       14.97     46.48 o 
  -6   3   1     3441.61     3178.00    119.53 o 
  -5   3   1     1035.60      860.46    117.41 o 
  -4   3   1      904.67      813.26     54.21 o 
  -3   3   1    15989.18    14745.99    737.35 o 
  -2   3   1     5794.28     5936.16    144.61 o 
  -1   3   1    14043.20    15452.66    120.43 o 
   0   3   1        3.86        4.64     59.18 o 
   1   3   1       43.33       28.87     53.28 o 
   2   3   1    18365.88    17155.21   1515.31 o 
   3   3   1     5585.69     4787.23    317.58 o 
   4   3   1    12883.18    10774.08   1736.14 o 
   5   3   1      505.44      630.94    156.64 o 
   6   3   1     3704.26     3442.38    573.64 o 
   7   3   1     1490.87     1403.40    137.18 o 
   8   3   1      709.48      559.55    136.67 o 
   9   3   1      117.80       54.09     44.60 o 
  10   3   1       49.62       25.80     34.71 o 
 -10   4   1       67.00       -4.52     70.77 o 
  -9   4   1        0.47       31.84     48.13 o 
  -8   4   1      769.07      669.34    170.38 o 
  -7   4   1      187.32      400.74    178.85 o 
  -6   4   1        5.60      -70.42     85.77 o 
  -5   4   1      256.84      247.34     46.29 o 
  -4   4   1     6623.29     5892.72    351.99 o 
  -3   4   1    10872.28    10212.07    406.54 o 
  -2   4   1     4014.11     4055.34     78.40 o 
  -1   4   1     2179.42     2290.59     99.48 o 
   0   4   1       89.20      121.32     44.68 o 
   1   4   1      499.77      576.36     47.28 o 
   2   4   1      104.38      125.90     46.74 o 
   3   4   1       37.07       67.41     32.88 o 
   4   4   1        9.29       57.51     37.18 o 
   5   4   1     2911.32     2655.33    239.07 o 
   6   4   1      416.54      393.69     58.93 o 
   7   4   1      775.96      770.60     59.57 o 
   8   4   1      414.03      232.05    106.46 o 
   9   4   1       10.85       50.64     39.11 o 
  10   4   1        0.93       -3.64     67.35 o 
 -10   5   1        4.29       -0.22     41.90 o 
  -9   5   1       11.84       42.73     42.81 o 
  -8   5   1      336.89      333.59     58.07 o 
  -7   5   1        0.75      -43.98     88.21 o 
  -6   5   1     1162.06     1101.58     48.81 o 
  -5   5   1     3373.45     2813.36    142.35 o 
  -4   5   1      368.35      348.69     49.21 o 
  -3   5   1     2239.64     2095.56    145.05 o 
  -2   5   1        8.65        9.37     36.32 o 
  -1   5   1     8151.51     8521.99     66.89 o 
   0   5   1       10.09       54.14     36.09 o 
   1   5   1       26.18       24.87     42.81 o 
   2   5   1    17798.32    18148.44    508.56 o 
   3   5   1     5457.46     5276.67    229.78 o 
   4   5   1     1590.33     1418.48     71.96 o 
   5   5   1        8.44      122.82     88.51 o 
   6   5   1     1793.93     1666.33    169.42 o 
   7   5   1      128.38      466.55    168.50 o 
   8   5   1      542.93      553.25     42.35 o 
   9   5   1       20.22       78.32     49.90 o 
  10   5   1        1.33       -5.13     47.38 o 
 -10   6   1       32.12       77.86     93.68 o 
  -9   6   1      119.72      135.64     63.38 o 
  -8   6   1        0.37      -26.13     64.18 o 
  -7   6   1       40.24       78.08    100.68 o 
  -6   6   1      255.51      222.96     53.13 o 
  -5   6   1     3220.98     2906.59    117.44 o 
  -4   6   1      532.73      543.48     66.73 o 
  -3   6   1     7714.18     7570.48    207.57 o 
  -2   6   1    15261.78    15406.86    272.73 o 
  -1   6   1       37.94      119.08     43.79 o 
   0   6   1     3488.96     3745.21     50.02 o 
   1   6   1      209.70      207.80     36.32 o 
   2   6   1     3131.21     3153.74    122.34 o 
   3   6   1     2216.50     2200.09    101.94 o 
   4   6   1      955.18      914.36     46.01 o 
   5   6   1     2900.86     2888.86    297.94 o 
   6   6   1     3601.47     3140.33    523.46 o 
   7   6   1       10.88      -39.34     40.65 o 
   8   6   1      218.64      283.10    187.36 o 
   9   6   1        5.78      176.96     69.65 o 
  -9   7   1       47.74       29.44     51.41 o 
  -8   7   1       95.83      272.82     80.60 o 
  -7   7   1       22.46      -35.32     58.93 o 
  -6   7   1      986.46      823.24     38.75 o 
  -5   7   1      745.21      786.12    112.45 o 
  -4   7   1     2473.06     2345.93     90.88 o 
  -3   7   1       14.69       92.76     37.49 o 
  -2   7   1       37.88       -0.69     39.76 o 
  -1   7   1      362.80      470.88     42.96 o 
   0   7   1     1397.48     1609.47     42.94 o 
   1   7   1     1269.21     1417.09     36.36 o 
   2   7   1     2430.58     2403.76     48.03 o 
   3   7   1     3348.41     3384.91    205.11 o 
   4   7   1       43.96      123.12     36.96 o 
   5   7   1      384.30      350.92     43.00 o 
   6   7   1       80.04      185.44     58.40 o 
   7   7   1       12.59       16.23    114.67 o 
   8   7   1      316.00      302.17    143.26 o 
   9   7   1       78.47      145.03     63.88 o 
  -9   8   1      237.23      282.91     67.83 o 
  -8   8   1       70.31       38.20    133.22 o 
  -7   8   1       61.45      217.67     48.81 o 
  -6   8   1      216.07      253.14     51.92 o 
  -5   8   1      676.40      715.80     47.95 o 
  -4   8   1       44.27      123.62     38.76 o 
  -3   8   1      718.47      814.55     41.10 o 
  -2   8   1     8495.29     8574.47     84.05 o 
  -1   8   1      701.06      716.31     38.06 o 
   0   8   1     1364.40     1320.92     42.72 o 
   1   8   1      408.52      492.63     39.31 o 
   2   8   1     3350.92     3330.44    117.13 o 
   3   8   1       15.62        4.65     29.65 o 
   4   8   1      288.62      276.85     37.91 o 
   5   8   1     2287.39     1974.39    157.38 o 
   6   8   1     1013.66     1159.27     62.15 o 
   7   8   1       17.04      137.07     47.80 o 
   8   8   1       69.87      146.37     82.73 o 
   9   8   1        2.11       59.15     78.17 o 
  -9   9   1      130.65      137.03     51.76 o 
  -8   9   1        1.70       60.85     62.16 o 
  -7   9   1      125.46       75.27    103.72 o 
  -6   9   1       88.07       38.29     41.33 o 
  -5   9   1      455.51      620.13     72.06 o 
  -4   9   1     2405.60     2290.32    121.96 o 
  -3   9   1      624.85      753.47     69.98 o 
  -2   9   1      451.26      447.70     37.41 o 
  -1   9   1     3342.43     3339.77     46.55 o 
   0   9   1     1752.07     1943.65     64.45 o 
   1   9   1     5359.26     5303.99     90.44 o 
   2   9   1     1427.22     1383.37     81.73 o 
   3   9   1        0.71       49.68     38.09 o 
   4   9   1     1494.08     1545.02     52.77 o 
   5   9   1      103.57      191.47     43.64 o 
   6   9   1      367.17      422.63     60.40 o 
   7   9   1      191.56      130.98     50.51 o 
   8   9   1      130.31       87.90     43.87 o 
  -8  10   1      159.82       55.50     94.59 o 
  -7  10   1       13.74       62.98     66.03 o 
  -6  10   1       63.61       92.57     48.54 o 
  -5  10   1       28.59      100.82     38.53 o 
  -4  10   1       50.69       43.64     34.44 o 
  -3  10   1      373.82      370.19     53.48 o 
  -2  10   1      914.70      881.03     43.46 o 
  -1  10   1     1367.83     1373.91     46.68 o 
   0  10   1      937.96      967.32     41.40 o 
   1  10   1      100.17      112.88     47.40 o 
   2  10   1        2.20        9.27     32.53 o 
   3  10   1       94.06       82.61     53.56 o 
   4  10   1     1684.52     1841.87     88.19 o 
   5  10   1      223.30      266.40     37.88 o 
   6  10   1      165.57      111.43     90.30 o 
   7  10   1       61.18       36.68     61.72 o 
   8  10   1        0.35       75.85    171.55 o 
  -8  11   1        0.90      105.76     84.25 o 
  -7  11   1      143.82      107.39     51.84 o 
  -6  11   1       48.40       13.51     42.78 o 
  -5  11   1      219.09      225.39     49.49 o 
  -4  11   1      861.61      810.38     40.65 o 
  -3  11   1     1008.39      982.56     42.27 o 
  -2  11   1      487.10      439.32     57.69 o 
  -1  11   1     1799.33     1795.23     74.46 o 
   0  11   1     1029.34     1011.07     82.72 o 
   1  11   1     3021.89     2788.75     85.76 o 
   2  11   1      596.27      615.30     44.60 o 
   3  11   1      250.95      382.37     58.65 o 
   4  11   1      254.40      342.99     66.00 o 
   5  11   1        6.86       54.52     42.15 o 
   6  11   1       71.15       25.84     49.05 o 
   7  11   1       15.32      301.63    159.99 o 
  -7  12   1        7.96       96.17    127.91 o 
  -6  12   1       73.97       72.89     36.26 o 
  -5  12   1       36.57        1.27     90.77 o 
  -4  12   1      325.99      345.47     35.41 o 
  -3  12   1      103.02       93.44     61.81 o 
  -2  12   1       56.65      -15.89     39.25 o 
  -1  12   1       61.59       88.69     37.66 o 
   0  12   1     3494.15     3240.83     65.76 o 
   1  12   1       29.39      -17.31     37.85 o 
   2  12   1      554.63      507.18     50.62 o 
   3  12   1       45.68      -39.24     39.24 o 
   4  12   1      547.27      479.09     41.28 o 
   5  12   1        0.57      -17.00     36.03 o 
   6  12   1        5.96      -16.42     51.04 o 
   7  12   1        0.04       65.21    161.51 o 
  -6  13   1       65.95      115.51     52.32 o 
  -5  13   1        1.49       67.71     57.97 o 
  -4  13   1      107.41      155.63     39.20 o 
  -3  13   1      114.54      211.09     43.17 o 
  -2  13   1      177.59      267.80     41.27 o 
  -1  13   1      451.17      474.19     36.15 o 
   0  13   1      591.29      629.85     57.25 o 
   1  13   1        4.46       60.79     38.36 o 
   2  13   1      216.08      219.84     43.95 o 
   3  13   1       64.82       92.75     46.45 o 
   4  13   1       71.17      111.82     61.37 o 
   5  13   1      136.35      191.07     50.75 o 
   6  13   1       88.99       90.70     45.30 o 
  -6  14   1       85.47      -45.62     90.03 o 
  -5  14   1        8.76      147.01     97.45 o 
  -4  14   1      243.74      279.36     44.92 o 
  -3  14   1        4.50        6.84     35.77 o 
  -2  14   1        2.04       -6.54     33.19 o 
  -1  14   1       88.63      160.32     53.12 o 
   0  14   1     1521.07     1366.45     56.94 o 
   1  14   1       11.47      103.35     43.63 o 
   2  14   1      313.09      338.13     57.10 o 
   3  14   1      113.12      126.93     60.35 o 
   4  14   1      126.75      118.76     40.44 o 
   5  14   1        5.70        3.83     50.71 o 
  -5  15   1        0.55       14.06     58.70 o 
  -4  15   1      144.13      196.52     43.81 o 
  -3  15   1        0.47       13.22     36.59 o 
  -2  15   1       32.50      133.68     55.54 o 
  -1  15   1      244.48      259.88     44.86 o 
   0  15   1      128.96      163.01     46.18 o 
   1  15   1       43.86      115.30     36.63 o 
   2  15   1      111.25      140.70     44.09 o 
   3  15   1       22.88       74.12     34.24 o 
   4  15   1      249.45      217.22     68.66 o 
  -3  16   1        0.70       91.18     52.42 o 
  -2  16   1        2.92       85.32     37.98 o 
  -1  16   1       57.30       92.89     45.85 o 
   0  16   1      180.39      153.38     65.59 o 
   1  16   1        1.33      -27.64     38.15 o 
   2  16   1        5.83      -38.15     38.15 o 
   3  16   1       19.83       66.64     37.79 o 
 -10   0   2        8.02       55.68     50.63 o 
  -8   0   2      839.34      827.92     83.34 o 
  -6   0   2      134.77      152.08     57.18 o 
  -4   0   2    23950.02    19676.08    152.08 o 
  -2   0   2    36552.18    27320.61   2278.76 o 
   0   0   2      343.71      362.18    119.23 o 
   2   0   2    19369.64    17946.02    172.76 o 
   4   0   2    18176.36    18708.24    130.79 o 
   6   0   2      945.41      899.86     49.81 o 
   8   0   2      663.16      732.48     59.36 o 
  10   0   2      391.72      533.58    107.06 o 
 -10   1   2       72.22       72.35     46.10 o 
  -9   1   2        8.41      -38.68    109.03 o 
  -8   1   2      880.29      913.99     64.59 o 
  -7   1   2       68.27      109.31     46.13 o 
  -6   1   2     2361.33     2157.42     54.15 o 
  -5   1   2       79.23      -59.36     59.36 o 
  -4   1   2      131.23       96.50     51.43 o 
  -3   1   2     1897.46     1536.63     61.13 o 
  -2   1   2     2881.39     2409.41     70.75 o 
  -1   1   2     2068.90     2191.44    109.68 o 
   0   1   2    30329.70    36229.03    364.38 o 
   1   1   2    17845.27    19183.13    161.73 o 
   2   1   2      264.70      268.27    113.15 o 
   3   1   2      662.61      509.77     90.64 o 
   4   1   2      344.59      244.62     61.01 o 
   5   1   2      324.04      464.33     57.19 o 
   6   1   2     1280.55     1023.80    170.94 o 
   7   1   2      288.74      321.78     32.86 o 
   8   1   2      624.08      649.39     34.97 o 
   9   1   2      158.16      185.68     60.67 o 
  10   1   2       18.70       86.12     56.55 o 
 -10   2   2       89.00      159.28     76.40 o 
  -9   2   2      428.80      556.30     77.93 o 
  -8   2   2      336.20      368.73     37.90 o 
  -7   2   2        1.89       71.78     71.40 o 
  -6   2   2      193.43      298.70     46.81 o 
  -5   2   2      280.83      262.81     46.46 o 
  -4   2   2    21594.60    17566.56    207.74 o 
  -3   2   2     1285.40     1115.69     69.90 o 
  -2   2   2    14620.37    14191.65    251.96 o 
  -1   2   2     2302.99     2574.63    110.35 o 
   0   2   2    18393.07    21022.39    262.88 o 
   1   2   2     1653.24     1655.46     77.44 o 
   2   2   2     3171.72     2866.91    347.15 o 
   3   2   2     2008.91     1936.94    254.28 o 
   4   2   2     5220.58     4575.76    442.25 o 
   5   2   2      151.41       93.03    151.78 o 
   6   2   2      717.30      604.68     49.20 o 
   7   2   2        1.81       49.63     60.83 o 
   8   2   2      113.94      232.71     73.40 o 
   9   2   2        1.39       24.93     37.23 o 
  10   2   2      252.78      221.77     40.46 o 
 -10   3   2       38.60      154.28     36.61 o 
  -9   3   2       17.03       90.03     61.08 o 
  -8   3   2      108.16      176.19     49.66 o 
  -7   3   2        2.74       28.77     77.96 o 
  -6   3   2      311.72      274.76    109.80 o 
  -5   3   2     2389.95     2279.94     54.22 o 
  -4   3   2     2330.62     2034.81    100.94 o 
  -3   3   2    12601.78    11176.86    274.38 o 
  -2   3   2     3400.26     3458.49     69.06 o 
  -1   3   2    37924.71    41118.71    189.22 o 
   0   3   2    29834.42    32689.73    471.06 o 
   1   3   2    30388.30    30959.54   1287.81 o 
   2   3   2      654.97      665.36     41.62 o 
   3   3   2      170.02      119.16     39.63 o 
   4   3   2     1357.78     1297.87    107.37 o 
   5   3   2     2046.40     1999.39    255.49 o 
   6   3   2     2338.93     2227.70    354.04 o 
   7   3   2     1057.27     1073.09    164.85 o 
   8   3   2      237.28      367.77     48.31 o 
   9   3   2      186.11      215.10     37.67 o 
  10   3   2        6.77      126.07     41.93 o 
 -10   4   2      119.36      103.19     44.49 o 
  -9   4   2      482.21      668.40     56.75 o 
  -8   4   2       45.76      -21.27     60.79 o 
  -7   4   2      535.12      642.79    135.66 o 
  -6   4   2     1185.68     1196.82     43.44 o 
  -5   4   2      199.37       96.26     37.83 o 
  -4   4   2       55.86       37.16     42.81 o 
  -3   4   2     1199.77     1320.86     43.65 o 
  -2   4   2     3199.70     3006.75     63.53 o 
  -1   4   2    16917.66    18342.72    123.74 o 
   0   4   2      229.48      256.05     52.78 o 
   1   4   2     6918.53     7227.34    241.05 o 
   2   4   2        4.83       -6.62     40.57 o 
   3   4   2        3.87       56.43     37.12 o 
   4   4   2     3440.80     3120.12    461.71 o 
   5   4   2      477.20      414.85     49.33 o 
   6   4   2      486.70      407.66     50.28 o 
   7   4   2       79.03      111.91     57.63 o 
   8   4   2       37.95        3.04     57.64 o 
   9   4   2      144.69      281.30     74.21 o 
  10   4   2       69.48      178.10     62.66 o 
 -10   5   2        0.92       -7.94    106.81 o 
  -9   5   2        1.98       45.03     37.98 o 
  -8   5   2      264.34      212.47     50.51 o 
  -7   5   2        0.53       53.90     66.00 o 
  -6   5   2        1.68        1.93     57.33 o 
  -5   5   2     8210.77     7237.07    343.66 o 
  -4   5   2     5815.18     5581.05     83.38 o 
  -3   5   2     9833.74    10110.29    273.07 o 
  -2   5   2      846.95      745.36     46.37 o 
  -1   5   2     3065.97     3205.77     44.94 o 
   0   5   2     2346.68     2553.77     50.85 o 
   1   5   2     7231.02     7518.46    261.83 o 
   2   5   2      282.36      288.29     40.69 o 
   3   5   2      277.12      333.51     38.51 o 
   4   5   2     1604.57     1510.22    313.63 o 
   5   5   2     1729.90     1695.17    169.42 o 
   6   5   2     1150.59     1128.97    264.01 o 
   7   5   2       35.95       69.67     56.77 o 
   8   5   2       58.96      -41.65     93.68 o 
   9   5   2      285.85      536.40     62.35 o 
 -10   6   2       91.97      199.50     41.12 o 
  -9   6   2      272.28      326.12     63.07 o 
  -8   6   2       48.92       60.32     42.53 o 
  -7   6   2      123.15      237.56     48.24 o 
  -6   6   2      201.93      269.00     47.64 o 
  -5   6   2      521.34      505.75     83.93 o 
  -4   6   2      411.60      447.21     48.43 o 
  -3   6   2     3052.84     2879.15     40.57 o 
  -2   6   2     9612.93     9844.32    152.54 o 
  -1   6   2      279.08      262.86     44.06 o 
   0   6   2     2340.63     2369.76     47.65 o 
   1   6   2     8165.81     8452.91    146.10 o 
   2   6   2       46.22       88.54     35.13 o 
   3   6   2     1497.97     1445.45     89.91 o 
   4   6   2     1928.98     1882.61     86.84 o 
   5   6   2     6007.76     5350.62    709.60 o 
   6   6   2     2390.04     2219.55    351.91 o 
   7   6   2       11.95      -20.81    126.23 o 
   8   6   2      323.51      510.63    129.27 o 
   9   6   2      103.45       73.18    101.29 o 
  -9   7   2       73.96        4.91     45.06 o 
  -8   7   2       57.96       40.54     50.79 o 
  -7   7   2      189.84      123.37     58.50 o 
  -6   7   2      707.66      653.89     85.47 o 
  -5   7   2     2990.28     2789.39     48.88 o 
  -4   7   2      702.22      674.59     39.37 o 
  -3   7   2      439.44      447.96     36.01 o 
  -2   7   2     3493.00     3765.57     96.14 o 
  -1   7   2     2669.04     2710.55     46.06 o 
   0   7   2      111.74      131.84     43.84 o 
   1   7   2      190.93      254.24     39.42 o 
   2   7   2     3230.45     3343.77     87.01 o 
   3   7   2      893.67      847.37     44.12 o 
   4   7   2     1282.97     1262.24     56.37 o 
   5   7   2       87.11       45.62     80.60 o 
   6   7   2      533.85      579.23     49.01 o 
   7   7   2      108.84      210.47     94.90 o 
   8   7   2       26.61       81.63     67.22 o 
   9   7   2       77.37       63.61     51.88 o 
  -9   8   2      112.79      205.23     63.66 o 
  -8   8   2      266.54      249.54     50.63 o 
  -7   8   2       42.15      178.87     44.45 o 
  -6   8   2      291.10      326.69     41.77 o 
  -5   8   2      493.31      535.36     49.23 o 
  -4   8   2      255.71      197.55     47.28 o 
  -3   8   2     4649.41     4473.75    100.97 o 
  -2   8   2     4523.08     4568.25     82.51 o 
  -1   8   2     1926.48     2014.75     56.81 o 
   0   8   2       83.91      156.26     42.79 o 
   1   8   2      829.46      823.41     44.62 o 
   2   8   2      671.76      707.61     36.97 o 
   3   8   2     2089.53     1885.92     86.01 o 
   4   8   2      130.76      185.65     62.87 o 
   5   8   2     4402.92     4254.50    312.23 o 
   6   8   2      161.50      209.83     51.40 o 
   7   8   2       95.51        4.40    110.71 o 
   8   8   2      290.36      486.89    189.80 o 
   9   8   2       25.11       69.65     64.09 o 
  -9   9   2       16.87      143.96     51.65 o 
  -8   9   2       50.30       10.83     62.99 o 
  -7   9   2       20.98      110.75     46.30 o 
  -6   9   2      692.11      778.00     48.66 o 
  -5   9   2     1220.79     1114.94     45.62 o 
  -4   9   2      415.76      394.39     32.46 o 
  -3   9   2      502.29      474.43     40.74 o 
  -2   9   2      274.17      370.20     43.93 o 
  -1   9   2     3763.09     3948.31     74.55 o 
   0   9   2      253.12      327.39     39.53 o 
   1   9   2      693.91      753.80     40.69 o 
   2   9   2     5581.90     5740.89    157.17 o 
   3   9   2      580.68      619.64     73.58 o 
   4   9   2     1232.44     1182.02     49.80 o 
   5   9   2      290.19      341.98     32.29 o 
   6   9   2      161.08      150.85     67.52 o 
   7   9   2      186.82      247.79     42.80 o 
   8   9   2        0.44      -63.66     63.66 o 
  -8  10   2      143.20      285.83     64.09 o 
  -7  10   2        7.42      115.50     49.62 o 
  -6  10   2      559.11      671.28     65.60 o 
  -5  10   2      140.37       39.19     49.04 o 
  -4  10   2       81.88      178.17     34.61 o 
  -3  10   2     1040.70      987.19     49.66 o 
  -2  10   2      165.01      169.95     34.38 o 
  -1  10   2      874.54      871.60     49.17 o 
   0  10   2      219.31      267.91     44.62 o 
   1  10   2      658.80      645.95     40.50 o 
   2  10   2     1863.12     1865.45     94.21 o 
   3  10   2     1459.32     1465.95    100.27 o 
   4  10   2       24.18       93.13     34.64 o 
   5  10   2      537.14      538.04     63.48 o 
   6  10   2       72.77       44.24     48.39 o 
   7  10   2      141.17       51.11     60.53 o 
   8  10   2        2.83       62.05     64.52 o 
  -8  11   2       16.87       39.57     55.97 o 
  -7  11   2      414.75      383.08     41.16 o 
  -6  11   2      372.01      449.64     43.88 o 
  -5  11   2        0.73      -44.98     44.98 o 
  -4  11   2      194.69      254.88     53.82 o 
  -3  11   2       84.71      125.81     37.28 o 
  -2  11   2      119.30      142.59     37.89 o 
  -1  11   2     1446.97     1429.22     40.92 o 
   0  11   2      216.98      195.39     42.88 o 
   1  11   2     1048.89     1022.69     40.72 o 
   2  11   2     1310.65     1291.92     40.84 o 
   3  11   2        9.23      -38.68     38.68 o 
   4  11   2      819.62      839.63     46.27 o 
   5  11   2      114.76      185.17     55.58 o 
   6  11   2      192.55      214.77    168.50 o 
   7  11   2      144.59      195.35     95.51 o 
  -7  12   2      134.52      121.68     45.67 o 
  -6  12   2       51.21      125.33     56.35 o 
  -5  12   2     1066.39      845.45     63.12 o 
  -4  12   2        0.84       41.23     38.14 o 
  -3  12   2       33.02       30.81     38.40 o 
  -2  12   2       13.31       37.59     37.61 o 
  -1  12   2      208.86      241.30     35.12 o 
   0  12   2       25.02      114.09     38.08 o 
   1  12   2      183.77      142.37     54.69 o 
   2  12   2       67.84      161.35     40.44 o 
   3  12   2     2594.16     2477.50     50.05 o 
   4  12   2       55.25      177.98     38.29 o 
   5  12   2        7.78       41.39     75.78 o 
   6  12   2       38.28       34.82     63.63 o 
   7  12   2        0.07       80.87     52.21 o 
  -6  13   2        0.80       74.34     41.69 o 
  -5  13   2        7.92       69.88     50.67 o 
  -4  13   2       14.04        2.19     42.50 o 
  -3  13   2      128.98      196.40    123.98 o 
  -2  13   2        0.75      -26.93     34.65 o 
  -1  13   2       62.61       33.50     63.66 o 
   0  13   2       17.01       53.26     44.87 o 
   1  13   2     1124.00     1084.31     45.44 o 
   2  13   2       20.28       91.86     46.36 o 
   3  13   2        9.50      167.47     50.84 o 
   4  13   2       20.99       18.32     39.09 o 
   5  13   2       59.46       67.47     39.62 o 
   6  13   2        2.23       12.11     45.97 o 
  -6  14   2        1.94      -27.02     45.68 o 
  -5  14   2      341.28      291.90     45.65 o 
  -4  14   2       14.94        2.78     44.40 o 
  -3  14   2      120.62      139.67     63.22 o 
  -2  14   2        2.33      176.48     44.17 o 
  -1  14   2      115.24       95.81     36.38 o 
   0  14   2        4.78      -17.93     44.63 o 
   1  14   2      189.83      124.64     39.85 o 
   2  14   2      117.34      184.78     43.59 o 
   3  14   2     1316.34     1158.72     81.61 o 
   4  14   2        0.80      118.73     39.95 o 
   5  14   2       22.00      123.94     55.23 o 
  -5  15   2        8.39      112.78     51.71 o 
  -4  15   2       12.10      103.73     37.07 o 
  -3  15   2       95.15      118.61     45.46 o 
  -2  15   2       21.01       71.92     44.55 o 
  -1  15   2      201.07      267.31     44.17 o 
   0  15   2        1.47       57.57     40.74 o 
   1  15   2      525.29      421.29     46.07 o 
   2  15   2      143.34      205.36     40.26 o 
   3  15   2       23.43       31.93     41.97 o 
   4  15   2      190.86      324.68     46.74 o 
  -3  16   2       92.68       56.86     42.07 o 
  -2  16   2       38.51       21.84     46.44 o 
  -1  16   2        7.91      -42.85     42.85 o 
   0  16   2       25.09       85.40     57.93 o 
   1  16   2       26.19      178.93    105.48 o 
   2  16   2       66.69       49.25     87.45 o 
   3  16   2      295.65      160.80     40.68 o 
  -9   0   3       60.84       96.11     57.18 o 
  -7   0   3      884.86      824.27     61.44 o 
  -5   0   3     9148.56     7904.50    109.50 o 
  -3   0   3     2123.91     1720.33     79.08 o 
  -1   0   3     1922.05     1828.60    148.13 o 
   1   0   3     4007.75     4424.30    127.44 o 
   3   0   3    44064.75    43148.06    214.74 o 
   5   0   3     7062.76     7050.42     87.60 o 
   7   0   3      170.60      192.06    133.83 o 
   9   0   3        0.08       37.63     54.14 o 
 -10   1   3       66.62       62.87     57.27 o 
  -9   1   3      158.40      153.89     49.47 o 
  -8   1   3        1.55      -55.87    106.15 o 
  -7   1   3     5774.11     5462.68    233.29 o 
  -6   1   3     1118.55     1015.69     58.71 o 
  -5   1   3     3009.53     2554.51     56.56 o 
  -4   1   3      778.30      649.40     78.47 o 
  -3   1   3       11.89       53.27     47.49 o 
  -2   1   3     2794.86     2492.88     78.43 o 
  -1   1   3     8593.00     8328.27    732.72 o 
   0   1   3     3356.39     3947.98    100.90 o 
   1   1   3    29798.47    31743.91    551.30 o 
   2   1   3     9681.92    10150.47    142.04 o 
   3   1   3    11337.81    10803.14    114.97 o 
   4   1   3     1642.62     1436.24     90.03 o 
   5   1   3        3.02       23.91     35.24 o 
   6   1   3       15.94       21.10     73.89 o 
   7   1   3     1431.24     1403.68     63.30 o 
   8   1   3        0.04       76.78     36.53 o 
   9   1   3        4.10      121.83     38.79 o 
  10   1   3       26.55      104.38     46.70 o 
 -10   2   3       25.17       85.92     89.79 o 
  -9   2   3       73.81       79.77     38.18 o 
  -8   2   3      659.95      725.05    120.71 o 
  -7   2   3        5.79       65.72     81.16 o 
  -6   2   3     3894.33     3547.48    194.66 o 
  -5   2   3     6075.27     5164.49    200.14 o 
  -4   2   3     2589.73     2288.29     54.14 o 
  -3   2   3     8032.05     7057.06     72.48 o 
  -2   2   3    16601.28    16089.74    116.21 o 
  -1   2   3    14101.37    14876.89    333.76 o 
   0   2   3     9262.09    10976.55    131.84 o 
   1   2   3     1981.26     2158.33    235.57 o 
   2   2   3    23471.11    23466.69   2604.50 o 
   3   2   3    25507.95    22794.28   3283.40 o 
   4   2   3     1571.77     1427.36    105.54 o 
   5   2   3      171.33      245.83     48.49 o 
   6   2   3        1.97      104.19     39.79 o 
   7   2   3       22.78      103.80     53.00 o 
   8   2   3       19.98       55.09     37.11 o 
   9   2   3        4.05       37.31     48.91 o 
  10   2   3        0.69       51.98     34.40 o 
 -10   3   3       19.98      167.46     54.81 o 
  -9   3   3       84.02      119.48     40.66 o 
  -8   3   3      144.00      274.19     59.97 o 
  -7   3   3     2249.75     2186.95    127.05 o 
  -6   3   3     1889.78     1693.38     55.53 o 
  -5   3   3      379.20      437.67     46.47 o 
  -4   3   3     8855.03     8253.17    256.11 o 
  -3   3   3      201.59      277.85     51.62 o 
  -2   3   3       62.07      125.08     59.85 o 
  -1   3   3     8098.02     8542.03    242.07 o 
   0   3   3     2498.04     2687.90     65.99 o 
   1   3   3     1519.62     1553.19     87.28 o 
   2   3   3    11770.76    11505.26   1287.11 o 
   3   3   3     1849.73     1877.35    267.10 o 
   4   3   3    10290.98     9062.36   1793.02 o 
   5   3   3      174.97      186.77     47.55 o 
   6   3   3      111.43      252.03     45.96 o 
   7   3   3     1411.76     1216.15    174.89 o 
   8   3   3       79.14      144.57     63.18 o 
   9   3   3      143.61      223.42     64.62 o 
  10   3   3       22.59      112.02     76.04 o 
 -10   4   3        1.81       51.89     44.43 o 
  -9   4   3        3.74       18.48     49.40 o 
  -8   4   3      331.88      261.08     49.64 o 
  -7   4   3       37.42       46.71     67.28 o 
  -6   4   3     4496.57     4072.97    225.08 o 
  -5   4   3       36.03      155.26     35.38 o 
  -4   4   3     2445.62     2523.35    114.27 o 
  -3   4   3    12106.27    11604.36    173.37 o 
  -2   4   3      537.31      614.41     43.16 o 
  -1   4   3     3486.52     3702.47     60.67 o 
   0   4   3     2805.74     3135.95     55.02 o 
   1   4   3     2360.19     2561.06    103.34 o 
   2   4   3    10775.96    10331.16    747.73 o 
   3   4   3     1402.51     1351.71    174.49 o 
   4   4   3     2487.91     2332.73    248.38 o 
   5   4   3     1067.36     1015.32     60.81 o 
   6   4   3      671.48      572.11     81.51 o 
   7   4   3     1022.28      911.94    122.58 o 
   8   4   3      132.65      125.96     58.46 o 
   9   4   3      307.66      292.42    111.99 o 
 -10   5   3       88.57      106.12     78.78 o 
  -9   5   3      174.15       99.44    107.61 o 
  -8   5   3       75.53       35.06     66.87 o 
  -7   5   3       27.65        4.17     56.76 o 
  -6   5   3     2124.06     1984.17     44.18 o 
  -5   5   3     1791.61     1514.57     45.32 o 
  -4   5   3        0.78       31.47     36.43 o 
  -3   5   3     1103.40     1080.94     52.93 o 
  -2   5   3     5190.55     5151.33     64.42 o 
  -1   5   3    20801.47    22397.03    227.06 o 
   0   5   3      744.86      895.19     44.69 o 
   1   5   3     1279.15     1452.49    155.06 o 
   2   5   3     7803.72     7838.98    527.35 o 
   3   5   3      440.30      474.58     38.65 o 
   4   5   3     2481.48     2444.68    203.64 o 
   5   5   3     1726.74     1621.99    282.56 o 
   6   5   3      270.92       42.59     66.31 o 
   7   5   3     1327.67     1457.41    241.81 o 
   8   5   3        1.85       91.73     47.59 o 
   9   5   3      114.21      163.70     45.15 o 
 -10   6   3       25.91      107.14     41.43 o 
  -9   6   3      157.68      277.14     43.47 o 
  -8   6   3      219.62      206.45    118.32 o 
  -7   6   3      285.18      425.63     71.17 o 
  -6   6   3       14.12       68.67     47.73 o 
  -5   6   3      202.44      219.39     47.61 o 
  -4   6   3      138.94      154.01     41.59 o 
  -3   6   3     5837.46     5835.92     89.56 o 
  -2   6   3     5734.95     5732.90    128.46 o 
  -1   6   3     1262.86     1530.90     52.66 o 
   0   6   3     2605.87     2610.72     47.94 o 
   1   6   3     5737.42     6050.98    223.55 o 
   2   6   3     1809.44     1846.23     97.46 o 
   3   6   3        8.08       -0.95     47.07 o 
   4   6   3       43.83      161.99     48.46 o 
   5   6   3     3839.74     3548.14    491.83 o 
   6   6   3     1022.97      963.90    122.88 o 
   7   6   3       89.34       40.39     76.04 o 
   8   6   3      907.54      763.66     50.96 o 
   9   6   3      173.81      161.84     54.44 o 
  -9   7   3      201.94      297.56     52.21 o 
  -8   7   3       17.60      -21.50     69.35 o 
  -7   7   3       29.62      137.21     38.35 o 
  -6   7   3       90.51      -37.44     37.44 o 
  -5   7   3     1670.93     1552.17     61.57 o 
  -4   7   3     2646.65     2609.26     54.41 o 
  -3   7   3     1767.39     1679.37     45.89 o 
  -2   7   3    15128.50    15520.16     94.30 o 
  -1   7   3     3269.84     3354.12     45.54 o 
   0   7   3       48.15      143.00     38.60 o 
   1   7   3      184.93      225.88     44.18 o 
   2   7   3      315.43      341.19     61.35 o 
   3   7   3     1210.74     1270.21     80.87 o 
   4   7   3       80.69       33.00     41.93 o 
   5   7   3      464.11      549.40     47.77 o 
   6   7   3      958.78      745.26     60.86 o 
   7   7   3        3.84       37.12     58.27 o 
   8   7   3       15.72       62.24     56.88 o 
   9   7   3        1.20      -53.88     53.88 o 
  -9   8   3       91.92       77.69    131.40 o 
  -8   8   3       91.60      145.01     41.51 o 
  -7   8   3      586.62      460.55     49.28 o 
  -6   8   3      121.27       96.46     40.51 o 
  -5   8   3      569.89      625.03     75.06 o 
  -4   8   3      200.64      238.04     48.70 o 
  -3   8   3        2.61       46.88     37.91 o 
  -2   8   3     5633.59     5615.23     57.34 o 
  -1   8   3     1331.84     1465.55     36.31 o 
   0   8   3     7146.68     7274.77    145.23 o 
   1   8   3     5423.28     5497.24    103.56 o 
   2   8   3      472.96      453.01     38.59 o 
   3   8   3      609.84      602.24     43.10 o 
   4   8   3     1775.07     1810.84    128.95 o 
   5   8   3        1.83      -78.26     78.26 o 
   6   8   3       25.92      102.71     56.96 o 
   7   8   3        7.29      -38.14     42.15 o 
   8   8   3      435.59      327.56     73.91 o 
  -9   9   3      111.58      155.88     51.87 o 
  -8   9   3      292.90      351.40    182.50 o 
  -7   9   3        0.00       70.21     43.37 o 
  -6   9   3        0.31       69.25     42.40 o 
  -5   9   3      201.66      288.33     68.25 o 
  -4   9   3      769.08      799.84     66.51 o 
  -3   9   3     1920.52     1939.63     63.39 o 
  -2   9   3     3619.07     3578.74    123.54 o 
  -1   9   3      453.60      474.60     36.47 o 
   0   9   3      882.92      894.30     43.55 o 
   1   9   3     1000.70      969.24     38.08 o 
   2   9   3      415.23      446.77     43.57 o 
   3   9   3       45.29       69.58     37.69 o 
   4   9   3      217.08      226.04     34.36 o 
   5   9   3     2004.70     1912.19    110.81 o 
   6   9   3      529.61      541.07    148.13 o 
   7   9   3      265.87      312.02    132.92 o 
   8   9   3        0.39      150.54    155.12 o 
  -8  10   3        4.88      118.06     62.80 o 
  -7  10   3       22.02       19.38     43.32 o 
  -6  10   3      147.20      183.77     37.83 o 
  -5  10   3      290.07      492.58    117.82 o 
  -4  10   3      654.67      685.51     43.17 o 
  -3  10   3     2069.76     2077.46     47.50 o 
  -2  10   3     1080.68     1096.37     40.96 o 
  -1  10   3     2632.04     2574.42     51.72 o 
   0  10   3      875.30      871.30     41.54 o 
   1  10   3     3747.23     3854.34     82.28 o 
   2  10   3        2.69       38.14     38.46 o 
   3  10   3       47.88       68.92     44.52 o 
   4  10   3      668.60      671.24     34.92 o 
   5  10   3       59.30       88.00     37.55 o 
   6  10   3      116.05      284.04     85.47 o 
   7  10   3      122.73       96.02     51.41 o 
   8  10   3       25.15       54.22     71.78 o 
  -8  11   3      279.06      222.58    132.64 o 
  -7  11   3       28.47       11.58     40.73 o 
  -6  11   3       10.40       18.98     43.54 o 
  -5  11   3       75.09      133.00     47.12 o 
  -4  11   3      312.04      319.23     34.87 o 
  -3  11   3      330.37      480.75     64.62 o 
  -2  11   3      205.97      160.43     42.95 o 
  -1  11   3      980.98      911.88     40.33 o 
   0  11   3     1955.82     1918.34     45.22 o 
   1  11   3      890.31      878.65     40.53 o 
   2  11   3       50.99       40.93     34.57 o 
   3  11   3        2.71      108.73     44.87 o 
   4  11   3      296.70      389.54     90.59 o 
   5  11   3      372.01      384.67     39.66 o 
   6  11   3      140.12      265.25     77.86 o 
   7  11   3      228.17      271.60     53.19 o 
  -7  12   3        8.82       70.54     45.19 o 
  -6  12   3      187.89       42.70     75.53 o 
  -5  12   3      339.92      334.27     44.02 o 
  -4  12   3      605.52      648.12     36.33 o 
  -3  12   3      362.95      414.80     45.11 o 
  -2  12   3      107.30      144.70     47.76 o 
  -1  12   3      789.63      815.56     64.83 o 
   0  12   3       56.22      150.21     43.11 o 
   1  12   3      120.85      115.58     43.02 o 
   2  12   3     1107.86     1080.66     94.04 o 
   3  12   3       10.25       -1.51     38.98 o 
   4  12   3      541.41      520.81     56.46 o 
   5  12   3       12.82      109.16     43.54 o 
   6  12   3      153.88       90.35     64.95 o 
   7  12   3        4.15      -65.70     65.70 o 
  -6  13   3      203.59      221.56     53.02 o 
  -5  13   3       49.26       65.33     50.92 o 
  -4  13   3      134.00      145.27     32.72 o 
  -3  13   3       70.23      119.63     55.49 o 
  -2  13   3       36.83       70.75     38.77 o 
  -1  13   3       31.82       50.70     44.72 o 
   0  13   3     1782.74     1745.66     43.24 o 
   1  13   3        0.23       45.43     33.10 o 
   2  13   3        0.11       -4.41     43.41 o 
   3  13   3       52.58       49.75     38.46 o 
   4  13   3      123.82      180.68     44.55 o 
   5  13   3        0.23      -28.30     36.12 o 
   6  13   3        0.72      122.44     52.88 o 
  -6  14   3       65.89      178.72     62.34 o 
  -5  14   3        5.66       -4.88     44.87 o 
  -4  14   3      714.93      739.70     41.44 o 
  -3  14   3       10.10       -0.98     39.73 o 
  -2  14   3       47.27       43.27     39.13 o 
  -1  14   3        4.65       52.56     45.22 o 
   0  14   3      113.54      184.22     46.07 o 
   1  14   3        0.03       52.58     46.62 o 
   2  14   3      511.46      498.97     52.77 o 
   3  14   3      102.28       19.67     72.53 o 
   4  14   3      114.51       72.30     68.31 o 
   5  14   3      108.21      122.22     34.85 o 
  -5  15   3        3.10      -19.04     49.71 o 
  -4  15   3       88.89      128.83     37.16 o 
  -3  15   3       41.43       80.82     45.31 o 
  -2  15   3        8.99       26.90     46.54 o 
  -1  15   3        0.65       17.78     39.90 o 
   0  15   3      524.53      428.54     37.57 o 
   1  15   3      223.07      188.27     55.84 o 
   2  15   3       76.26       65.16     92.19 o 
   3  15   3       48.13       50.66     44.43 o 
   4  15   3       98.67      103.67     51.90 o 
  -3  16   3        3.68      -14.84     35.58 o 
  -2  16   3        1.52       -0.36     37.62 o 
  -1  16   3       64.21       72.03     41.11 o 
   0  16   3       12.61      -32.62     46.07 o 
   1  16   3       79.05       97.28     42.16 o 
   2  16   3      215.01      232.73     57.58 o 
   3  16   3       34.52       34.07     92.46 o 
 -10   0   4      114.45      239.83     89.42 o 
  -8   0   4      737.39      937.42     60.83 o 
  -6   0   4      716.10      606.49     81.51 o 
  -4   0   4     5777.30     4817.28    105.85 o 
  -2   0   4    14824.14    12761.20    417.00 o 
   0   0   4      238.17      259.03     96.99 o 
   2   0   4     3784.40     3652.96    114.36 o 
   4   0   4      260.79      205.00     59.62 o 
   6   0   4     6291.63     6528.48    103.41 o 
   8   0   4      145.82      227.30     71.78 o 
  10   0   4      120.82      394.61     52.54 o 
 -10   1   4       36.17      102.50     39.63 o 
  -9   1   4       43.11      -36.26     36.26 o 
  -8   1   4     1066.30     1138.65    103.41 o 
  -7   1   4       89.82      188.13     57.20 o 
  -6   1   4      338.98      330.81     49.88 o 
  -5   1   4       19.49       -8.99     47.04 o 
  -4   1   4    19352.15    16507.64    196.94 o 
  -3   1   4     1227.69      986.68     53.77 o 
  -2   1   4     7085.06     6489.05    241.29 o 
  -1   1   4     1676.14     1756.29     65.04 o 
   0   1   4    31352.48    35742.22    218.89 o 
   1   1   4     3167.41     3417.55     80.99 o 
   2   1   4     2671.91     2637.74     67.95 o 
   3   1   4       24.82      117.48     61.08 o 
   4   1   4    10323.99    10764.05    305.68 o 
   5   1   4      549.14      551.16     43.29 o 
   6   1   4      373.21      483.51     80.56 o 
   7   1   4      234.99      244.39     47.53 o 
   8   1   4      291.72      458.69     55.32 o 
   9   1   4        1.03      108.09     57.81 o 
  10   1   4      274.66      243.33     92.46 o 
 -10   2   4       50.04      119.57     50.10 o 
  -9   2   4       45.40      143.38     47.87 o 
  -8   2   4      318.13      382.94     37.48 o 
  -7   2   4       35.36      142.03     45.77 o 
  -6   2   4      195.61      143.97     65.09 o 
  -5   2   4     8042.76     7313.75    177.63 o 
  -4   2   4     3760.91     3154.73     85.88 o 
  -3   2   4    10082.92     8628.41    333.07 o 
  -2   2   4     6514.84     5695.57   1470.84 o 
  -1   2   4    16331.61    17487.59   1358.34 o 
   0   2   4     1941.45     1997.14     82.12 o 
   1   2   4     3314.25     3247.82    323.76 o 
   2   2   4     6532.48     6721.33    679.05 o 
   3   2   4      110.15      117.12     43.26 o 
   4   2   4     3117.48     2892.85    409.09 o 
   5   2   4     2090.21     2003.44    316.63 o 
   6   2   4     2459.01     2223.93    104.22 o 
   7   2   4      535.45      540.70     35.11 o 
   8   2   4        0.36      -21.02     37.90 o 
   9   2   4      182.27      242.94     39.70 o 
 -10   3   4       11.72      151.78    116.36 o 
  -9   3   4       91.58       85.95     51.14 o 
  -8   3   4      401.36      354.87     86.51 o 
  -7   3   4       21.03        6.80     44.19 o 
  -6   3   4       72.94       93.20     45.28 o 
  -5   3   4       49.74      126.43     32.77 o 
  -4   3   4     1556.00     1313.75     91.39 o 
  -3   3   4     6093.21     5518.50     69.93 o 
  -2   3   4     2303.55     2356.25     70.60 o 
  -1   3   4     1838.50     1883.75     70.50 o 
   0   3   4     7292.41     7746.24    414.43 o 
   1   3   4     1085.79     1162.21     75.49 o 
   2   3   4     5290.45     5223.47    604.11 o 
   3   3   4       45.20       92.13     44.23 o 
   4   3   4     1383.07     1161.73    208.05 o 
   5   3   4     3507.52     3063.33    362.56 o 
   6   3   4      665.64      592.73    194.36 o 
   7   3   4      327.58      350.93     89.88 o 
   8   3   4       37.43       48.06     34.42 o 
   9   3   4       89.68       95.86     49.70 o 
 -10   4   4       47.36       40.12     53.33 o 
  -9   4   4       34.72       99.85     98.81 o 
  -8   4   4      444.98      483.11     41.11 o 
  -7   4   4        0.12       82.80     35.36 o 
  -6   4   4      534.04      567.74     46.07 o 
  -5   4   4     5059.71     4380.88     69.63 o 
  -4   4   4    10125.54     9514.72    142.24 o 
  -3   4   4    27912.86    28142.63    273.14 o 
  -2   4   4      711.01      657.18     49.19 o 
  -1   4   4     8232.79     8704.65    163.05 o 
   0   4   4    14898.05    15686.31    317.41 o 
   1   4   4    12530.35    13129.40    726.57 o 
   2   4   4       89.84      176.33     60.24 o 
   3   4   4      101.29      126.79     54.40 o 
   4   4   4     1347.64     1317.26    213.41 o 
   5   4   4     1100.85     1054.36    213.22 o 
   6   4   4      684.54      726.97    196.49 o 
   7   4   4      697.57      628.91     77.26 o 
   8   4   4      540.97      567.44     73.01 o 
   9   4   4      318.54      396.10     45.46 o 
 -10   5   4      107.12       75.09     52.79 o 
  -9   5   4      176.92      170.70     35.94 o 
  -8   5   4      160.26      184.52     41.11 o 
  -7   5   4      322.75      356.87    107.98 o 
  -6   5   4       10.49      -71.01     71.01 o 
  -5   5   4     1161.77     1049.75     62.99 o 
  -4   5   4      206.30      216.22     36.89 o 
  -3   5   4     1955.34     1687.51     44.46 o 
  -2   5   4    19749.29    20367.41    215.43 o 
  -1   5   4     1968.27     2156.69     85.43 o 
   0   5   4      199.64      199.41     40.55 o 
   1   5   4     1259.94     1294.56     68.49 o 
   2   5   4     6497.47     6384.10    475.81 o 
   3   5   4      126.21      203.24     57.65 o 
   4   5   4       30.83       75.88     53.59 o 
   5   5   4     2522.38     2162.42    447.72 o 
   6   5   4     1904.24     1652.29    222.64 o 
   7   5   4      504.19      434.58    103.41 o 
   8   5   4      113.56       54.91     60.43 o 
   9   5   4        1.87       11.57     55.21 o 
 -10   6   4       33.85       95.49     88.18 o 
  -9   6   4       19.35       51.19     40.41 o 
  -8   6   4        2.84       13.85     34.23 o 
  -7   6   4        3.96       10.22     37.71 o 
  -6   6   4       97.80      114.80     40.59 o 
  -5   6   4     1920.66     1755.50     41.70 o 
  -4   6   4       30.10       67.34     42.32 o 
  -3   6   4      147.64      187.93     70.39 o 
  -2   6   4     1120.40     1135.14     58.65 o 
  -1   6   4     1299.10     1527.54     51.80 o 
   0   6   4    13966.54    14591.27    201.73 o 
   1   6   4    12980.65    13001.43    376.41 o 
   2   6   4      305.64      425.65     39.23 o 
   3   6   4       64.30        2.28     39.23 o 
   4   6   4      227.81      274.67     41.91 o 
   5   6   4      226.52      188.44     48.35 o 
   6   6   4       35.71      145.68     56.96 o 
   7   6   4       46.09       44.64     48.97 o 
   8   6   4      440.98      449.43     84.86 o 
   9   6   4      227.93      384.71    140.74 o 
  -9   7   4      357.54      441.13     56.76 o 
  -8   7   4       18.43      -20.69     66.92 o 
  -7   7   4       47.31      171.74     46.59 o 
  -6   7   4        8.39       28.27     46.95 o 
  -5   7   4      311.48      324.71     77.17 o 
  -4   7   4      422.30      393.84     37.79 o 
  -3   7   4     2382.70     2338.66     54.39 o 
  -2   7   4     7589.57     7796.97     98.78 o 
  -1   7   4     7764.09     7770.71     87.10 o 
   0   7   4      898.25      939.02     41.84 o 
   1   7   4     5206.69     5310.99    210.18 o 
   2   7   4       69.85       90.27     37.66 o 
   3   7   4      100.99      110.59     41.55 o 
   4   7   4       42.68       42.91     47.86 o 
   5   7   4     3178.34     3186.31    252.23 o 
   6   7   4      814.65      812.55    189.19 o 
   7   7   4       34.66      -47.05     48.39 o 
   8   7   4      329.89      309.07     63.42 o 
   9   7   4       40.73       63.88     54.24 o 
  -9   8   4        0.04       -1.49     68.90 o 
  -8   8   4       28.33      196.56     51.71 o 
  -7   8   4      298.21      368.79     48.93 o 
  -6   8   4     1970.70     1808.94     46.24 o 
  -5   8   4      205.55      177.27    119.78 o 
  -4   8   4      309.18      330.45     61.11 o 
  -3   8   4     1156.68     1149.09     48.48 o 
  -2   8   4      122.11      203.55     38.02 o 
  -1   8   4      878.87      954.40     57.60 o 
   0   8   4      127.24      108.99     38.72 o 
   1   8   4     6172.28     5874.42    154.48 o 
   2   8   4     3323.44     3382.16    177.65 o 
   3   8   4       32.68       89.76     42.51 o 
   4   8   4      148.91      197.67     36.81 o 
   5   8   4       22.17       98.76    103.14 o 
   6   8   4      238.69      301.60     47.71 o 
   7   8   4      387.38      463.59    122.88 o 
   8   8   4       51.33      129.66     84.25 o 
  -9   9   4      220.32      183.79     45.69 o 
  -8   9   4        0.14       47.04     67.34 o 
  -7   9   4        1.15       91.21     48.81 o 
  -6   9   4       20.18       88.18     42.69 o 
  -5   9   4      109.49      104.46     41.60 o 
  -4   9   4       43.12       69.15     37.56 o 
  -3   9   4      947.80      878.62     59.36 o 
  -2   9   4      640.64      758.98     43.35 o 
  -1   9   4     3765.78     3672.83     44.08 o 
   0   9   4      814.90      869.24     67.08 o 
   1   9   4     1001.33      972.29     46.35 o 
   2   9   4      402.51      380.45     35.13 o 
   3   9   4      173.43      171.81     33.95 o 
   4   9   4     1252.21     1179.30     47.59 o 
   5   9   4      913.03      905.49     79.93 o 
   6   9   4      234.36      263.09     59.79 o 
   7   9   4       10.00       23.31     48.97 o 
   8   9   4       29.08       21.09     58.09 o 
  -8  10   4      125.69      108.54     60.59 o 
  -7  10   4      176.19      254.39     49.15 o 
  -6  10   4     1122.65     1087.41     66.47 o 
  -5  10   4      149.01      148.90     71.80 o 
  -4  10   4      372.20      327.12     48.56 o 
  -3  10   4      456.47      536.51     72.09 o 
  -2  10   4      194.33      218.32     38.89 o 
  -1  10   4     1173.02     1288.04     40.72 o 
   0  10   4     1134.89     1082.40     51.89 o 
   1  10   4      171.34      179.92     38.56 o 
   2  10   4      979.22      886.83     65.24 o 
   3  10   4      290.56      297.69     34.75 o 
   4  10   4      655.86      732.98     51.00 o 
   5  10   4        9.02      130.04     42.43 o 
   6  10   4        5.16      -36.47     84.86 o 
   7  10   4      234.59      308.54     62.80 o 
  -8  11   4        0.30       31.77     45.97 o 
  -7  11   4      189.45      141.02    122.71 o 
  -6  11   4       11.02      127.62     59.96 o 
  -5  11   4      215.70      179.07     56.01 o 
  -4  11   4       79.16      -42.00     42.00 o 
  -3  11   4       33.32       54.46     34.59 o 
  -2  11   4      237.29      271.20     35.17 o 
  -1  11   4      392.90      390.92     39.23 o 
   0  11   4       43.34       26.20     45.22 o 
   1  11   4        4.21       40.76     38.96 o 
   2  11   4     1428.80     1340.18     86.49 o 
   3  11   4     1926.12     2023.73    139.04 o 
   4  11   4      489.18      473.34     46.45 o 
   5  11   4      139.54      150.62     76.79 o 
   6  11   4       14.42      164.88     62.37 o 
   7  11   4       15.37      -51.12     66.00 o 
  -7  12   4       38.22       18.99     40.80 o 
  -6  12   4      108.97       47.64     50.37 o 
  -5  12   4      200.28      377.28    100.11 o 
  -4  12   4       96.05       84.41     85.06 o 
  -3  12   4       61.72       68.20     73.05 o 
  -2  12   4        6.81      -34.65     42.62 o 
  -1  12   4     1673.39     1691.49     42.13 o 
   0  12   4       12.76       99.76     42.11 o 
   1  12   4      147.93      154.54     38.54 o 
   2  12   4      698.10      661.26     40.92 o 
   3  12   4      322.00      259.40     60.76 o 
   4  12   4      148.14      225.07     47.15 o 
   5  12   4      103.61      113.09     36.99 o 
   6  12   4       72.27       46.03    110.41 o 
  -6  13   4        0.66      -46.84     46.84 o 
  -5  13   4      246.56      269.49    103.38 o 
  -4  13   4       75.26       84.74     51.50 o 
  -3  13   4      472.78      518.68     40.24 o 
  -2  13   4       50.00       81.74     38.84 o 
  -1  13   4      154.46      244.53     77.44 o 
   0  13   4      317.40      373.73     85.41 o 
   1  13   4      578.94      656.30     55.40 o 
   2  13   4       44.81       11.45     37.85 o 
   3  13   4      703.28      747.99     82.29 o 
   4  13   4       70.61      130.17     63.39 o 
   5  13   4       11.16       11.16     41.65 o 
   6  13   4        8.50      -37.51     67.29 o 
  -6  14   4       26.35      151.93     89.79 o 
  -5  14   4      148.85      146.71     91.60 o 
  -4  14   4        4.63       19.99     41.89 o 
  -3  14   4       98.08       68.65     59.12 o 
  -2  14   4       55.26       38.91     90.70 o 
  -1  14   4      277.92      329.52     47.45 o 
   0  14   4       29.11       17.07     39.03 o 
   1  14   4       88.97      145.64     52.68 o 
   2  14   4       69.32       55.13     53.38 o 
   3  14   4      135.12       79.69     40.56 o 
   4  14   4        1.18       71.63     40.48 o 
   5  14   4        6.36       40.40     43.39 o 
  -5  15   4       10.31       77.26     66.24 o 
  -4  15   4       94.94      147.86     47.76 o 
  -3  15   4      159.51      251.80     45.91 o 
  -2  15   4        6.11      -10.25     49.81 o 
  -1  15   4       32.77       75.36     49.36 o 
   0  15   4        1.88      -10.76     64.89 o 
   1  15   4       72.90      116.31     45.75 o 
   2  15   4       15.43       94.12     41.00 o 
   3  15   4      597.37      479.38     42.28 o 
   4  15   4       10.72      -13.23     41.83 o 
  -3  16   4       97.10       99.52     42.13 o 
  -2  16   4       11.54      111.47     49.61 o 
  -1  16   4      154.29      117.82     39.05 o 
   0  16   4       11.33       72.26     41.78 o 
   1  16   4       87.77       71.00     42.07 o 
   2  16   4      149.68      192.20     39.01 o 
  -9   0   5      430.18      653.33     83.34 o 
  -7   0   5     2643.38     2475.25     88.21 o 
  -5   0   5     1781.21     2034.83     88.21 o 
  -3   0   5      776.40      648.43     55.55 o 
  -1   0   5     9706.71     9608.47    218.39 o 
   1   0   5       23.14      103.98     70.33 o 
   3   0   5     4346.71     4533.80     83.95 o 
   5   0   5      851.22      821.84     88.81 o 
   7   0   5     1272.01     1342.53     52.76 o 
   9   0   5        7.54      190.22     60.61 o 
 -10   1   5        2.62      174.07     59.63 o 
  -9   1   5        9.49       68.66     94.90 o 
  -8   1   5       35.82      182.60    151.17 o 
  -7   1   5     1062.97     1125.81     48.75 o 
  -6   1   5      157.95      115.83     47.55 o 
  -5   1   5     5872.61     5132.05     63.12 o 
  -4   1   5      515.09      557.93     44.23 o 
  -3   1   5     7809.14     6436.63    115.71 o 
  -2   1   5       48.67       54.66     49.34 o 
  -1   1   5    11661.73    12159.42    210.91 o 
   0   1   5     1757.49     2010.88     65.32 o 
   1   1   5    16055.31    16978.40    311.90 o 
   2   1   5      606.35      586.55     54.06 o 
   3   1   5    34894.56    34944.75    138.39 o 
   4   1   5       63.96       63.73     93.99 o 
   5   1   5      100.60      163.17     43.19 o 
   6   1   5       70.25       14.12     41.51 o 
   7   1   5       61.52       96.62     46.70 o 
   8   1   5       80.35       37.44     87.11 o 
   9   1   5       36.28      132.45     35.24 o 
 -10   2   5      221.10      313.32     84.75 o 
  -9   2   5       12.10       59.23     84.51 o 
  -8   2   5      666.52      803.34     37.14 o 
  -7   2   5      712.76      837.83     48.18 o 
  -6   2   5     2460.34     2221.34     86.38 o 
  -5   2   5      116.79      167.91     59.51 o 
  -4   2   5      821.23      798.03     96.33 o 
  -3   2   5       21.65       24.14     38.64 o 
  -2   2   5     4953.84     4547.61    252.45 o 
  -1   2   5    19455.29    20588.19    843.17 o 
   0   2   5    23270.45    26435.37    258.54 o 
   1   2   5       42.59       57.05     50.75 o 
   2   2   5     6066.09     5880.24    189.35 o 
   3   2   5      247.91      356.11     46.97 o 
   4   2   5     2754.01     2501.80    174.55 o 
   5   2   5     1063.94     1008.82     99.27 o 
   6   2   5       62.60       83.51     55.81 o 
   7   2   5     1429.29     1491.00    119.00 o 
   8   2   5       27.22       74.28     42.00 o 
   9   2   5       48.54      -16.46     40.58 o 
 -10   3   5       42.05       51.62    138.06 o 
  -9   3   5        5.03      -18.73     41.90 o 
  -8   3   5        7.63       25.33     70.49 o 
  -7   3   5       69.19      218.63     45.42 o 
  -6   3   5       64.95       84.29     47.40 o 
  -5   3   5     1670.85     1577.20     48.50 o 
  -4   3   5       47.29       -7.65     47.91 o 
  -3   3   5     8304.50     7546.90    519.74 o 
  -2   3   5     1108.78     1014.31     53.54 o 
  -1   3   5      150.01      108.26     51.70 o 
   0   3   5       12.28       77.43     72.89 o 
   1   3   5     1837.12     2062.92    197.70 o 
   2   3   5     1137.02     1071.39     84.28 o 
   3   3   5     8638.77     7972.58   1013.72 o 
   4   3   5     2499.39     2155.99    381.11 o 
   5   3   5       83.60      182.73     62.66 o 
   6   3   5       79.53      207.87     40.07 o 
   7   3   5       16.70       10.48     36.74 o 
   8   3   5      213.58      282.85     43.71 o 
   9   3   5      133.27       72.24     47.33 o 
 -10   4   5      154.69      168.97     40.89 o 
  -9   4   5       32.90      149.15     96.18 o 
  -8   4   5      349.04      321.31     47.49 o 
  -7   4   5      890.14      881.57     42.13 o 
  -6   4   5     2043.21     1877.68     45.31 o 
  -5   4   5       30.92       -6.55     97.10 o 
  -4   4   5     1735.58     1890.55     52.45 o 
  -3   4   5     2073.45     1974.36     59.27 o 
  -2   4   5     2690.58     2610.51     64.86 o 
  -1   4   5    15904.75    16728.11    226.27 o 
   0   4   5     1466.87     1496.92     71.69 o 
   1   4   5    11087.25    12913.88    277.85 o 
   2   4   5    23556.24    24257.67   2010.42 o 
   3   4   5      679.12      700.05     91.16 o 
   4   4   5     4640.64     4067.65    429.76 o 
   5   4   5        1.55      124.61    104.63 o 
   6   4   5        5.01       59.44     79.08 o 
   7   4   5      603.37      669.06     95.23 o 
   8   4   5        5.51      120.36    113.58 o 
   9   4   5        5.51        0.01     44.49 o 
 -10   5   5       93.50      200.07     77.59 o 
  -9   5   5      350.13      377.05     50.66 o 
  -8   5   5        4.19       99.66     47.29 o 
  -7   5   5      457.32      521.23     37.17 o 
  -6   5   5      841.18      736.60     42.12 o 
  -5   5   5       84.38      158.17     36.82 o 
  -4   5   5      304.91      332.40     57.99 o 
  -3   5   5      178.18      178.79     49.74 o 
  -2   5   5     8840.93     8978.64    127.79 o 
  -1   5   5     8953.36     9529.55    166.74 o 
   0   5   5     5076.42     5426.42    143.38 o 
   1   5   5    16514.38    16973.21    800.94 o 
   2   5   5     1838.78     2110.82    119.16 o 
   3   5   5        8.47       83.89     48.20 o 
   4   5   5      253.06      243.05     56.70 o 
   5   5   5       48.90       64.91     74.21 o 
   6   5   5      275.81      293.41    124.40 o 
   7   5   5        1.16      -19.54    112.23 o 
   8   5   5      651.96      683.46     40.37 o 
   9   5   5      172.06      189.39     53.50 o 
 -10   6   5       59.56       47.23     39.93 o 
  -9   6   5       87.18       89.44     42.73 o 
  -8   6   5       46.75      130.02     37.54 o 
  -7   6   5      692.24      748.51     47.87 o 
  -6   6   5     2748.64     2463.26     51.00 o 
  -5   6   5      198.75      199.37     52.01 o 
  -4   6   5        0.23       59.41     33.95 o 
  -3   6   5      129.72       91.41     48.34 o 
  -2   6   5      756.90      838.51     52.91 o 
  -1   6   5     2544.23     2575.23     61.02 o 
   0   6   5      936.76      929.36     45.59 o 
   1   6   5     3517.74     3233.28    227.92 o 
   2   6   5     2313.05     2369.23    186.49 o 
   3   6   5     2882.88     2890.53    163.26 o 
   4   6   5     6028.81     5727.75    578.73 o 
   5   6   5      597.94      545.73     43.57 o 
   6   6   5       40.07      -43.09     57.09 o 
   7   6   5      397.12      334.68     59.13 o 
   8   6   5      163.95      257.04     35.09 o 
   9   6   5       13.64       11.91     47.95 o 
  -9   7   5      159.65      116.31     36.16 o 
  -8   7   5      280.76      169.39    111.63 o 
  -7   7   5      378.08      347.93     48.31 o 
  -6   7   5     2092.68     2150.26     61.33 o 
  -5   7   5      551.70      625.01     42.22 o 
  -4   7   5      497.62      586.81     44.64 o 
  -3   7   5      256.09      267.29     43.15 o 
  -2   7   5    13310.34    13197.67    172.27 o 
  -1   7   5     3231.83     3282.52     48.23 o 
   0   7   5     3257.08     3129.23     89.82 o 
   1   7   5     8494.92     8630.75    315.83 o 
   2   7   5     2250.66     2275.83     90.58 o 
   3   7   5       12.67       75.03     42.39 o 
   4   7   5      158.68      169.55     48.46 o 
   5   7   5     1736.61     1795.34    102.76 o 
   6   7   5      597.22      572.02    162.12 o 
   7   7   5       39.75        3.59     47.37 o 
   8   7   5      248.02      186.45     52.06 o 
  -9   8   5        4.72      -44.39     47.32 o 
  -8   8   5        2.82        0.05     42.87 o 
  -7   8   5        0.98      -38.80     56.38 o 
  -6   8   5       57.59       59.74     39.89 o 
  -5   8   5      371.94      399.99     46.67 o 
  -4   8   5       72.88      142.55     47.96 o 
  -3   8   5     2557.16     2494.09     92.91 o 
  -2   8   5      235.61      319.36     38.20 o 
  -1   8   5       90.87       76.03     42.80 o 
   0   8   5     6346.72     6579.38    156.35 o 
   1   8   5     2086.39     2114.71     71.47 o 
   2   8   5        4.24       -3.84     37.15 o 
   3   8   5      751.23      841.89     72.69 o 
   4   8   5      735.05      717.11     51.59 o 
   5   8   5      368.36      404.26     67.33 o 
   6   8   5        7.45       11.95     57.85 o 
   7   8   5        5.36       20.22     42.33 o 
   8   8   5      459.89      644.61    244.54 o 
  -9   9   5        2.22        5.18     46.89 o 
  -8   9   5      130.83      110.09    111.69 o 
  -7   9   5        6.47        7.57     66.74 o 
  -6   9   5      654.01      849.55     49.97 o 
  -5   9   5        6.57       58.74     57.42 o 
  -4   9   5        0.80      132.54    114.55 o 
  -3   9   5      279.85      314.81     38.12 o 
  -2   9   5     2315.37     2397.45     71.12 o 
  -1   9   5        3.27       45.54     43.18 o 
   0   9   5      774.59      811.28     71.91 o 
   1   9   5      249.24      357.17     77.64 o 
   2   9   5      962.09      952.07     58.04 o 
   3   9   5      698.26      664.21     66.29 o 
   4   9   5       70.36      224.23     72.06 o 
   5   9   5     1005.31      937.77     49.81 o 
   6   9   5       74.73       17.81     59.09 o 
   7   9   5      137.40       84.89     73.00 o 
   8   9   5       90.59      -24.32     64.95 o 
  -8  10   5      246.48      150.99     45.43 o 
  -7  10   5        3.50      137.72     47.95 o 
  -6  10   5      140.62      181.00     53.55 o 
  -5  10   5     1265.78     1330.54     54.38 o 
  -4  10   5        1.32       47.27     41.63 o 
  -3  10   5     3845.43     3859.16     91.93 o 
  -2  10   5      656.49      665.91     38.69 o 
  -1  10   5     1679.19     1513.40     44.07 o 
   0  10   5     2680.21     2782.01     48.57 o 
   1  10   5      162.21      188.67     52.39 o 
   2  10   5      152.58      141.32     34.53 o 
   3  10   5      502.66      515.44     78.73 o 
   4  10   5       24.52      -34.18     34.18 o 
   5  10   5      758.13      718.66    105.90 o 
   6  10   5      158.37      248.38    147.82 o 
   7  10   5       87.36      158.74     52.21 o 
  -8  11   5       70.45       88.84     95.20 o 
  -7  11   5        0.10       83.02     55.84 o 
  -6  11   5       25.33        1.59     43.35 o 
  -5  11   5        7.79       -3.46     59.46 o 
  -4  11   5     1051.16     1107.40    130.56 o 
  -3  11   5      434.89      491.11     43.56 o 
  -2  11   5       56.96      206.21     58.13 o 
  -1  11   5      355.29      393.92     74.63 o 
   0  11   5       31.21       94.50     43.33 o 
   1  11   5        0.68       37.83     42.27 o 
   2  11   5      361.25      336.24     35.26 o 
   3  11   5       35.24      149.01     37.84 o 
   4  11   5      902.69      964.31     45.00 o 
   5  11   5      158.88      166.47     43.47 o 
   6  11   5       29.54       98.82     50.30 o 
   7  11   5       32.23      -54.92     54.92 o 
  -7  12   5       57.57       90.88     96.98 o 
  -6  12   5      102.48      153.79     50.89 o 
  -5  12   5      229.11      395.77    113.19 o 
  -4  12   5       42.19      132.05     49.40 o 
  -3  12   5      439.81      450.55     33.38 o 
  -2  12   5      309.80      403.65     40.30 o 
  -1  12   5       18.01       70.02     39.10 o 
   0  12   5       14.65       72.26     45.75 o 
   1  12   5        3.23       39.28     47.24 o 
   2  12   5        7.98      -27.41     54.96 o 
   3  12   5      101.29       70.92     52.67 o 
   4  12   5       10.52      -39.64     50.34 o 
   5  12   5       42.58      109.93     43.28 o 
   6  12   5      418.35      296.41     67.07 o 
  -6  13   5        0.58      139.91     66.10 o 
  -5  13   5       18.01       57.46     44.78 o 
  -4  13   5     1542.16     1395.85     43.67 o 
  -3  13   5       15.73       26.39     53.03 o 
  -2  13   5      130.83       94.36     42.87 o 
  -1  13   5        2.36      -43.99     43.99 o 
   0  13   5      201.65      176.55     43.97 o 
   1  13   5       12.29      107.55     81.27 o 
   2  13   5      168.03      307.47     68.39 o 
   3  13   5      179.72      178.78     46.20 o 
   4  13   5     1347.78     1293.07     70.68 o 
   5  13   5        5.84      122.38     52.55 o 
  -6  14   5        0.83       93.03     45.75 o 
  -5  14   5       15.16       61.58     54.31 o 
  -4  14   5       18.00        0.36     52.56 o 
  -3  14   5      242.56      236.68     39.99 o 
  -2  14   5      682.41      618.52     40.48 o 
  -1  14   5        0.23       63.35     43.95 o 
   0  14   5      577.69      550.42     44.83 o 
   1  14   5       29.65       18.77     41.54 o 
   2  14   5        4.59      -11.09     74.54 o 
   3  14   5       16.90       11.52     47.61 o 
   4  14   5       36.46       59.16     56.55 o 
  -4  15   5      412.25      372.08     42.99 o 
  -3  15   5       55.37      -25.37     41.38 o 
  -2  15   5       13.47       80.06     56.46 o 
  -1  15   5       23.81      -26.32     45.24 o 
   0  15   5       22.83      138.42     47.48 o 
   1  15   5        5.35        0.52     39.94 o 
   2  15   5      176.72      165.77     37.20 o 
   3  15   5       14.88      -13.69     45.91 o 
  -3  16   5       87.90      163.27     42.39 o 
  -2  16   5       41.63       38.85     48.64 o 
  -1  16   5        2.06      117.55     90.83 o 
   0  16   5      275.48      254.97     48.23 o 
   1  16   5        0.67       95.05     46.53 o 
   2  16   5       19.77       84.26     42.14 o 
 -10   0   6        4.06       73.61     60.83 o 
  -8   0   6      306.54      457.46     59.62 o 
  -6   0   6      444.21      332.14     60.22 o 
  -4   0   6     1868.55     1689.28     66.03 o 
  -2   0   6     1064.20      814.26     70.10 o 
   0   0   6     1059.94     1050.78     75.28 o 
   2   0   6       75.78       46.77     51.09 o 
   4   0   6       48.63      -31.63     86.38 o 
   6   0   6     1603.74     1697.21     87.60 o 
   8   0   6       41.29       22.63     44.25 o 
 -10   1   6       26.04       25.43     57.18 o 
  -9   1   6        4.39       53.70    126.83 o 
  -8   1   6      523.03      593.42    153.90 o 
  -7   1   6       56.49      183.41     57.49 o 
  -6   1   6     1149.50     1209.26     50.83 o 
  -5   1   6        4.36       79.48     46.12 o 
  -4   1   6    30900.08    25823.60    412.12 o 
  -3   1   6       70.95       66.15     32.70 o 
  -2   1   6    12671.78    12322.83    711.73 o 
  -1   1   6      514.13      501.37     51.42 o 
   0   1   6        4.19       44.25     41.91 o 
   1   1   6      226.96      290.26     42.92 o 
   2   1   6      725.89      679.13     52.85 o 
   3   1   6      757.29      805.68     87.90 o 
   4   1   6    10210.53    10820.55    409.70 o 
   5   1   6      228.54      335.04     58.89 o 
   6   1   6     5321.54     5197.41    280.90 o 
   7   1   6       46.88       19.47     90.76 o 
   8   1   6       36.27      -30.70     38.72 o 
   9   1   6        1.08       38.22     65.15 o 
 -10   2   6       29.13      110.47     74.22 o 
  -9   2   6       18.43      -17.52     66.56 o 
  -8   2   6      820.88      759.00     95.81 o 
  -7   2   6      176.78      244.44     69.35 o 
  -6   2   6       38.47       -1.94    122.58 o 
  -5   2   6     2336.31     1916.06     91.22 o 
  -4   2   6     1675.79     1536.47     46.59 o 
  -3   2   6    14510.96    13295.42    504.85 o 
  -2   2   6     5080.84     4816.90    151.79 o 
  -1   2   6     7909.92     8435.20   1340.68 o 
   0   2   6     9699.63    10719.27    238.59 o 
   1   2   6        9.28       13.34     50.89 o 
   2   2   6     4304.50     4566.14     68.08 o 
   3   2   6     6495.40     7141.51    144.85 o 
   4   2   6      911.20      884.89     95.11 o 
   5   2   6     4961.88     4816.98    463.91 o 
   6   2   6     1185.14     1276.40    175.53 o 
   7   2   6      307.78      438.91     61.44 o 
   8   2   6       32.88      147.23     52.19 o 
   9   2   6       49.63       38.54     36.78 o 
 -10   3   6      149.93      210.93     40.99 o 
  -9   3   6        4.03      -59.01     59.01 o 
  -8   3   6      202.02      318.76     52.34 o 
  -7   3   6        5.24       25.08     57.67 o 
  -6   3   6      296.15      392.77    102.90 o 
  -5   3   6     1148.92     1119.52    104.43 o 
  -4   3   6     4338.93     3862.43     57.12 o 
  -3   3   6      108.80       93.79     39.73 o 
  -2   3   6      211.83      230.14     45.10 o 
  -1   3   6       86.22       95.57     54.84 o 
   0   3   6     7774.32     8686.10    107.67 o 
   1   3   6     1000.90     1111.91     88.18 o 
   2   3   6     5974.22     6003.87    532.35 o 
   3   3   6      277.19      294.03     34.30 o 
   4   3   6      494.13      558.85     54.53 o 
   5   3   6      205.99      205.33     56.85 o 
   6   3   6     1047.21     1017.65    116.41 o 
   7   3   6      423.87      518.36     55.65 o 
   8   3   6       40.67       94.36     34.62 o 
   9   3   6       27.20      195.94     45.00 o 
 -10   4   6        0.68      126.46    111.00 o 
  -9   4   6       13.11       -3.00     47.02 o 
  -8   4   6      848.83     1033.72     48.92 o 
  -7   4   6      251.85      350.30     91.03 o 
  -6   4   6      125.04      123.85     36.90 o 
  -5   4   6     4885.26     4345.43    142.86 o 
  -4   4   6      775.23      775.79     52.51 o 
  -3   4   6    13275.68    12261.92    471.59 o 
  -2   4   6     1275.02     1358.16     55.82 o 
  -1   4   6     1944.24     2155.17    328.21 o 
   0   4   6    24976.04    27745.92    678.88 o 
   1   4   6       15.74       59.96     42.20 o 
   2   4   6    11937.68    12691.87   1163.71 o 
   3   4   6     1661.80     1582.18    266.42 o 
   4   4   6      698.83      680.17     76.44 o 
   5   4   6     5444.67     4972.89   1305.45 o 
   6   4   6      277.56      343.05    101.07 o 
   7   4   6      767.36      753.21     72.72 o 
   8   4   6       14.92       21.25     42.59 o 
   9   4   6       67.40      109.41     53.38 o 
 -10   5   6       96.31       11.70     45.92 o 
  -9   5   6      192.73      208.09     51.18 o 
  -8   5   6       75.02       89.40     73.27 o 
  -7   5   6      451.27      356.06     37.28 o 
  -6   5   6     2453.71     2342.94    133.29 o 
  -5   5   6      604.00      532.32     42.16 o 
  -4   5   6      441.68      384.96     66.50 o 
  -3   5   6       57.78      103.21     42.33 o 
  -2   5   6     4065.42     4250.83     61.97 o 
  -1   5   6      617.16      596.96     43.88 o 
   0   5   6     5930.49     5807.30    383.27 o 
   1   5   6     7398.22     7449.79     79.08 o 
   2   5   6     4263.07     4048.98    166.18 o 
   3   5   6      667.99      715.60     49.79 o 
   4   5   6      852.18      872.59    149.75 o 
   5   5   6      213.03      108.69     57.76 o 
   6   5   6       61.41      152.10     78.47 o 
   7   5   6      155.52      165.07     56.73 o 
   8   5   6      168.29      182.89     91.57 o 
   9   5   6      143.73      107.01    121.72 o 
 -10   6   6       17.04       17.21     40.58 o 
  -9   6   6      306.06      344.02     50.91 o 
  -8   6   6      509.55      540.52     43.21 o 
  -7   6   6        3.11       38.76     33.28 o 
  -6   6   6      259.84      202.93     47.38 o 
  -5   6   6       40.39      165.38     59.52 o 
  -4   6   6      453.22      510.48     48.19 o 
  -3   6   6     2345.77     2289.11     75.71 o 
  -2   6   6       98.06      -34.46     50.78 o 
  -1   6   6     2004.94     2258.91     48.30 o 
   0   6   6     3710.87     3579.52    157.08 o 
   1   6   6      292.78      381.31     64.01 o 
   2   6   6     1128.82     1075.15     66.61 o 
   3   6   6      870.65      928.68     55.11 o 
   4   6   6      131.80      205.25     48.10 o 
   5   6   6      752.30      707.08    104.43 o 
   6   6   6      326.41      462.34    268.88 o 
   7   6   6       17.36       58.28     36.62 o 
   8   6   6       29.16      -22.34     62.55 o 
  -9   7   6      118.96      276.03     39.73 o 
  -8   7   6       51.51      160.00     81.31 o 
  -7   7   6     1429.76     1303.90    284.57 o 
  -6   7   6     2795.14     2712.54     66.95 o 
  -5   7   6       14.98       -8.96     40.63 o 
  -4   7   6     1240.21     1148.69     57.17 o 
  -3   7   6       83.41      154.45     42.64 o 
  -2   7   6     2256.09     2240.31     51.51 o 
  -1   7   6     2290.65     2306.44     66.38 o 
   0   7   6     1701.21     1863.97     92.57 o 
   1   7   6    15720.07    15549.39   1109.70 o 
   2   7   6     2092.59     2235.84    137.93 o 
   3   7   6     1232.26     1318.93     78.88 o 
   4   7   6      295.79      284.45     38.28 o 
   5   7   6       14.24       28.17     47.29 o 
   6   7   6      452.37      389.83    119.23 o 
   7   7   6        1.31       39.90     59.01 o 
   8   7   6      342.90      331.85     55.99 o 
  -9   8   6      145.98      241.37     40.89 o 
  -8   8   6      185.45      140.80     35.40 o 
  -7   8   6      191.47      119.48     43.25 o 
  -6   8   6      199.49      171.65     67.51 o 
  -5   8   6        2.17       53.65     59.76 o 
  -4   8   6      616.44      651.15     62.29 o 
  -3   8   6       74.08       79.31     42.80 o 
  -2   8   6     2313.97     2467.62     64.89 o 
  -1   8   6     4940.12     4954.39     51.54 o 
   0   8   6      891.05      932.46     39.65 o 
   1   8   6       83.41      109.58     41.17 o 
   2   8   6     1232.85     1207.48     79.80 o 
   3   8   6     3750.19     3756.27    115.30 o 
   4   8   6     1123.54     1328.15     97.40 o 
   5   8   6       52.72      146.80     36.62 o 
   6   8   6      376.73      328.67     59.79 o 
   7   8   6       28.66      -21.82     69.04 o 
   8   8   6       26.37       62.48     91.66 o 
  -9   9   6       76.65      114.50     45.31 o 
  -8   9   6      190.86       -3.22     51.68 o 
  -7   9   6      478.61      527.68     67.17 o 
  -6   9   6      351.55      328.68     34.97 o 
  -5   9   6      127.19      264.92     80.22 o 
  -4   9   6       35.30      164.43     49.80 o 
  -3   9   6       83.26       63.79     42.57 o 
  -2   9   6       59.10      109.88     41.65 o 
  -1   9   6        9.32       38.80     46.36 o 
   0   9   6      118.60      130.76     53.82 o 
   1   9   6     9643.04     9222.68    322.41 o 
   2   9   6       75.95      137.57     44.19 o 
   3   9   6       89.99      223.36     63.25 o 
   4   9   6        1.56      -37.65     37.65 o 
   5   9   6        0.89       17.72     56.65 o 
   6   9   6        1.68       84.41     47.02 o 
   7   9   6       80.05       38.05     50.75 o 
  -8  10   6       71.90      139.09     44.95 o 
  -7  10   6      102.70       60.59     39.80 o 
  -6  10   6      301.67      280.48     68.26 o 
  -5  10   6      189.92      121.34     44.37 o 
  -4  10   6        2.85        8.45     41.80 o 
  -3  10   6      275.23      340.03     37.71 o 
  -2  10   6     1727.57     1941.59     73.32 o 
  -1  10   6     1792.84     1763.69     44.17 o 
   0  10   6     2398.68     2265.83     55.49 o 
   1  10   6      339.73      332.71     51.45 o 
   2  10   6     3356.28     3082.82    113.83 o 
   3  10   6     1097.70      945.76     37.59 o 
   4  10   6      816.04      820.69     50.98 o 
   5  10   6       94.16      110.81     49.21 o 
   6  10   6        2.40       -7.00     64.48 o 
   7  10   6      162.22      199.83     64.52 o 
  -8  11   6        0.69       96.11     58.79 o 
  -7  11   6        0.11       16.64     91.00 o 
  -6  11   6        5.50      142.86     83.86 o 
  -5  11   6     1038.91      928.28     45.31 o 
  -4  11   6       38.74       80.06     58.27 o 
  -3  11   6      353.51      473.74     58.61 o 
  -2  11   6      100.80       41.19     42.73 o 
  -1  11   6      456.66      475.40     39.93 o 
   0  11   6       96.32      137.71     42.40 o 
   1  11   6      702.62      640.47     41.53 o 
   2  11   6      358.44      475.12     63.57 o 
   3  11   6      541.88      532.96     36.53 o 
   4  11   6      114.87      123.92     50.37 o 
   5  11   6        0.49       36.99     49.15 o 
   6  11   6        9.23      156.22     64.05 o 
  -7  12   6      171.53      137.04     52.80 o 
  -6  12   6        2.39      -33.03     43.25 o 
  -5  12   6       23.29       57.95     79.97 o 
  -4  12   6       31.42      146.54     52.35 o 
  -3  12   6      340.69      337.73     43.68 o 
  -2  12   6      562.91      648.36     61.08 o 
  -1  12   6        4.38       -1.06     38.62 o 
   0  12   6     1833.04     1791.48     77.79 o 
   1  12   6       67.36      157.63     63.07 o 
   2  12   6      871.35      783.57     69.10 o 
   3  12   6        1.77       -4.53     75.24 o 
   4  12   6      395.97      404.53     52.44 o 
   5  12   6      128.17      224.58     48.20 o 
   6  12   6       10.06      228.77     79.87 o 
  -6  13   6        0.01      118.54     54.90 o 
  -5  13   6      458.50      451.15     54.25 o 
  -4  13   6        1.61      124.75     48.76 o 
  -3  13   6       77.17       76.41     43.90 o 
  -2  13   6       47.86       49.18     46.27 o 
  -1  13   6     1578.11     1505.06     58.13 o 
   0  13   6       48.54      113.16     45.57 o 
   1  13   6       12.46      -34.64     45.08 o 
   2  13   6        1.25      168.95     63.43 o 
   3  13   6     2027.94     1743.88     72.84 o 
   4  13   6      194.72      138.50     55.87 o 
   5  13   6        0.53       31.36     69.19 o 
  -6  14   6       46.79      128.96     93.68 o 
  -5  14   6        2.22      141.77     52.30 o 
  -4  14   6       22.42      -93.63     93.63 o 
  -3  14   6      566.33      588.36     45.29 o 
  -2  14   6       89.33      126.44     36.72 o 
  -1  14   6      187.05      148.19     47.31 o 
   0  14   6       10.06       38.79     45.67 o 
   1  14   6        0.28        2.86     38.24 o 
   2  14   6        0.69       77.34     45.13 o 
   3  14   6       40.38      184.19     36.30 o 
   4  14   6       16.43      238.29     56.09 o 
  -4  15   6       17.69       44.28     46.62 o 
  -3  15   6      168.65      258.50     53.72 o 
  -2  15   6        1.20       60.46     47.61 o 
  -1  15   6      162.62      192.33     51.78 o 
   0  15   6        1.53      138.82     45.08 o 
   1  15   6       17.43       19.98     45.22 o 
   2  15   6       14.44       98.96     59.09 o 
   3  15   6      191.38      195.76     40.99 o 
  -2  16   6      198.34      162.64     42.44 o 
  -1  16   6      356.87      296.50     46.27 o 
   0  16   6       46.37       75.69     52.33 o 
   1  16   6        0.28       37.06     42.80 o 
  -9   0   7       34.61      139.91     86.99 o 
  -7   0   7       48.45       97.33     56.57 o 
  -5   0   7     2257.33     2042.74     67.52 o 
  -3   0   7     9197.76     8067.13    530.15 o 
  -1   0   7     1277.89     1553.30     99.46 o 
   1   0   7        1.85      -22.20     66.03 o 
   3   0   7     6490.58     6918.41    116.80 o 
   5   0   7      519.68      476.92     61.44 o 
   7   0   7       39.83       83.31     51.71 o 
   9   0   7      674.18      578.06     64.05 o 
 -10   1   7       13.57       88.04     79.47 o 
  -9   1   7      546.88      700.47    152.08 o 
  -8   1   7      221.76      157.84     41.92 o 
  -7   1   7       29.33       94.29     40.00 o 
  -6   1   7       67.54       92.29     44.71 o 
  -5   1   7     2171.41     2027.88    157.35 o 
  -4   1   7     1870.25     1992.12     53.37 o 
  -3   1   7     3069.49     2481.33    132.85 o 
  -2   1   7      136.48      233.38     51.45 o 
  -1   1   7    54311.08    56994.06   1777.67 o 
   0   1   7        2.18        4.68     44.22 o 
   1   1   7     2975.47     3218.74     84.73 o 
   2   1   7      960.27     1048.31     45.62 o 
   3   1   7     8068.18     7956.79    112.70 o 
   4   1   7      173.85      370.38     77.56 o 
   5   1   7     1344.26     1198.94     52.87 o 
   6   1   7       30.53       37.42     71.19 o 
   7   1   7     1794.51     1810.36     96.21 o 
   8   1   7       11.64       -2.31     43.21 o 
   9   1   7       92.51       57.15     63.75 o 
 -10   2   7       57.19      226.78     44.19 o 
  -9   2   7       63.60      195.07     37.57 o 
  -8   2   7      275.39      282.25     62.96 o 
  -7   2   7      798.12      781.32    101.59 o 
  -6   2   7      617.37      590.35     85.09 o 
  -5   2   7     1749.62     1700.11     50.69 o 
  -4   2   7      417.44      384.34     51.59 o 
  -3   2   7     3177.53     2828.56     80.32 o 
  -2   2   7    11539.76    11433.50    368.10 o 
  -1   2   7     2326.75     2571.68    163.49 o 
   0   2   7     8067.30     8220.37     89.47 o 
   1   2   7      266.77      351.12     47.57 o 
   2   2   7    11589.14    12424.44    264.08 o 
   3   2   7     6752.51     6913.65    116.45 o 
   4   2   7     1547.26     1607.89     54.46 o 
   5   2   7       16.89       14.18     67.34 o 
   6   2   7      518.24      548.68     62.52 o 
   7   2   7      283.83      314.03     42.24 o 
   8   2   7      461.70      435.63     56.08 o 
   9   2   7      158.37       89.52     55.23 o 
 -10   3   7       92.93      153.30     37.68 o 
  -9   3   7      161.98      265.14     52.74 o 
  -8   3   7      150.28      233.47     58.96 o 
  -7   3   7      997.15      988.20     44.08 o 
  -6   3   7      462.83      512.37     41.25 o 
  -5   3   7      144.03      272.75     41.10 o 
  -4   3   7      524.38      514.06     41.88 o 
  -3   3   7      687.88      677.19     45.44 o 
  -2   3   7     3197.69     3421.69     67.56 o 
  -1   3   7     7676.92     8502.56    274.47 o 
   0   3   7      129.38      190.85     59.31 o 
   1   3   7      271.84      238.17     43.39 o 
   2   3   7      108.14       82.75     39.31 o 
   3   3   7      444.98      477.24     46.54 o 
   4   3   7       76.68      113.07     41.26 o 
   5   3   7     1287.04     1206.70    208.53 o 
   6   3   7      135.75      163.47     41.59 o 
   7   3   7      577.79      605.95     66.51 o 
   8   3   7       66.70      140.95     53.87 o 
   9   3   7        0.03        8.42     51.01 o 
 -10   4   7      167.22      348.10     51.72 o 
  -9   4   7      121.37      174.25     38.04 o 
  -8   4   7      160.62      181.52     36.90 o 
  -7   4   7      133.48      141.95     51.69 o 
  -6   4   7       28.09       13.33     59.36 o 
  -5   4   7     3562.53     3271.56    141.36 o 
  -4   4   7        2.46       38.57     35.21 o 
  -3   4   7        5.38      -21.59     42.57 o 
  -2   4   7    11391.91    11372.12    616.99 o 
  -1   4   7     3357.15     3503.63     74.28 o 
   0   4   7    25006.99    27081.29    236.64 o 
   1   4   7     5286.94     6489.35    192.55 o 
   2   4   7     1741.60     1616.24    101.34 o 
   3   4   7     7489.48     6947.47    755.85 o 
   4   4   7     1506.99     1376.37    101.05 o 
   5   4   7       60.28      -12.67     48.01 o 
   6   4   7      536.67      498.21    110.40 o 
   7   4   7       39.73       57.45     50.41 o 
   8   4   7      278.50      366.84     57.21 o 
   9   4   7      131.46      201.95     54.32 o 
 -10   5   7        4.31      -52.64     52.64 o 
  -9   5   7        1.61       36.65     50.36 o 
  -8   5   7       28.27       14.81     66.48 o 
  -7   5   7     1698.68     1691.80     73.75 o 
  -6   5   7     1863.49     1687.19     76.04 o 
  -5   5   7       36.26       28.91     36.33 o 
  -4   5   7      124.54       53.35     39.95 o 
  -3   5   7      538.69      485.65     43.44 o 
  -2   5   7      148.81      201.68     46.21 o 
  -1   5   7        8.85       28.61     44.35 o 
   0   5   7     1053.00     1068.48     53.64 o 
   1   5   7    11810.59    12323.92    322.68 o 
   2   5   7     2416.80     2499.06    150.00 o 
   3   5   7      659.70      623.43     85.58 o 
   4   5   7     1827.91     1782.04    170.56 o 
   5   5   7      201.36      222.25     40.95 o 
   6   5   7       51.26       21.27     54.06 o 
   7   5   7        6.88       41.19     48.75 o 
   8   5   7      165.95      242.72     85.88 o 
 -10   6   7       90.31      131.27     45.42 o 
  -9   6   7       75.29       98.38     43.17 o 
  -8   6   7       13.41      -26.08     35.03 o 
  -7   6   7       27.20       77.03     35.12 o 
  -6   6   7      473.30      542.96     34.57 o 
  -5   6   7     1972.36     2148.69    143.55 o 
  -4   6   7        8.56       26.33     56.45 o 
  -3   6   7      598.16      632.42     44.06 o 
  -2   6   7    10400.79    11241.22    183.79 o 
  -1   6   7     6364.40     6997.73    142.58 o 
   0   6   7      887.50     1019.09     98.97 o 
   1   6   7     1025.86     1046.74     47.71 o 
   2   6   7      128.96      176.91     46.10 o 
   3   6   7      887.32      799.77     49.87 o 
   4   6   7      476.76      463.58     65.68 o 
   5   6   7       54.40       31.61     36.28 o 
   6   6   7       37.17       74.67     36.87 o 
   7   6   7       52.33       46.06     42.92 o 
   8   6   7      350.03      295.94     42.08 o 
  -9   7   7       71.52       24.80     39.80 o 
  -8   7   7       58.02       17.95     42.34 o 
  -7   7   7      249.58      304.48     80.52 o 
  -6   7   7     1163.55     1096.64     49.50 o 
  -5   7   7       61.31       57.30     54.60 o 
  -4   7   7     1723.50     1672.02     81.36 o 
  -3   7   7     1426.75     1333.95     60.92 o 
  -2   7   7      137.97      183.18     43.36 o 
  -1   7   7       34.98       77.50     45.73 o 
   0   7   7     2770.67     2813.23    140.75 o 
   1   7   7     7183.60     7654.29    103.62 o 
   2   7   7     3487.06     3455.09     71.30 o 
   3   7   7      872.05      881.14     45.79 o 
   4   7   7     3050.52     2795.08    153.45 o 
   5   7   7      133.28      144.71     41.18 o 
   6   7   7      176.56      137.48     73.00 o 
   7   7   7       17.03       11.74     69.01 o 
   8   7   7      254.26      268.55     45.64 o 
  -9   8   7       26.12      -52.09     52.09 o 
  -8   8   7      540.93      504.57     36.50 o 
  -7   8   7        1.62       73.91     57.16 o 
  -6   8   7      702.06      834.77     77.68 o 
  -5   8   7       66.94      103.40     36.31 o 
  -4   8   7      140.55      115.90     64.60 o 
  -3   8   7      810.37      784.00     78.89 o 
  -2   8   7      319.07      377.95     54.67 o 
  -1   8   7       83.51       82.89     36.03 o 
   0   8   7      436.16      482.95     51.44 o 
   1   8   7     1372.34     1439.34     92.54 o 
   2   8   7     2813.02     2982.80     90.09 o 
   3   8   7       11.04       45.75     43.23 o 
   4   8   7      558.41      572.03     59.02 o 
   5   8   7     1257.83     1188.17     96.09 o 
   6   8   7        1.09      -58.70     58.70 o 
   7   8   7       83.71      149.90     80.95 o 
   8   8   7       75.32       54.13     42.01 o 
  -9   9   7       10.18      154.96     49.65 o 
  -8   9   7      156.57      150.20    129.77 o 
  -7   9   7      206.63      204.48     49.67 o 
  -6   9   7      677.87      882.11     50.15 o 
  -5   9   7      746.84      726.28     43.89 o 
  -4   9   7       13.57       71.72     41.18 o 
  -3   9   7      754.53      687.43     39.47 o 
  -2   9   7       17.84        5.98     41.16 o 
  -1   9   7      606.65      590.19     52.38 o 
   0   9   7      739.87      749.89     38.59 o 
   1   9   7      812.99      729.09     58.48 o 
   2   9   7      690.08      594.26     42.84 o 
   3   9   7        8.48      -69.96     69.96 o 
   4   9   7      578.59      586.98     63.67 o 
   5   9   7       74.50      201.83     42.15 o 
   6   9   7        4.59      100.42     61.74 o 
   7   9   7        2.52      -99.16     99.16 o 
  -8  10   7       71.89      147.00     62.81 o 
  -7  10   7      300.28      403.37     67.69 o 
  -6  10   7       45.55       14.24     50.10 o 
  -5  10   7      506.68      505.12     43.95 o 
  -4  10   7      668.20      646.14     50.43 o 
  -3  10   7     2169.15     1933.98     48.31 o 
  -2  10   7      178.05      258.89     48.69 o 
  -1  10   7       80.69       59.18     37.91 o 
   0  10   7      241.24      229.64     44.88 o 
   1  10   7       73.70      156.52     37.37 o 
   2  10   7     1598.42     1535.86     80.03 o 
   3  10   7      742.56      697.09     38.86 o 
   4  10   7      460.32      595.89     89.55 o 
   5  10   7     1253.15     1085.63     58.02 o 
   6  10   7       44.26      176.05    136.26 o 
   7  10   7      151.06      229.50     69.96 o 
  -8  11   7       43.80       31.11     49.17 o 
  -7  11   7       10.19      -27.44     44.16 o 
  -6  11   7       83.50       57.09     39.22 o 
  -5  11   7      141.37      220.38     38.16 o 
  -4  11   7      311.56      320.58     49.75 o 
  -3  11   7       72.86       93.29     49.72 o 
  -2  11   7     1094.67     1025.50     59.41 o 
  -1  11   7       74.96      144.07     50.84 o 
   0  11   7      725.06      712.62     41.73 o 
   1  11   7      291.66      276.85     39.69 o 
   2  11   7      415.04      475.31     52.57 o 
   3  11   7       86.45      279.56     39.83 o 
   4  11   7       20.01      -12.70     57.76 o 
   5  11   7       15.27      -12.79     44.58 o 
   6  11   7      312.47      398.59     47.12 o 
  -7  12   7       65.94      181.11     45.32 o 
  -6  12   7       18.01      -30.62     42.81 o 
  -5  12   7      226.86      307.14     51.18 o 
  -4  12   7      836.08      730.42     79.54 o 
  -3  12   7      157.39       33.57     70.37 o 
  -2  12   7      327.15      254.00     35.82 o 
  -1  12   7      474.85      469.01     45.85 o 
   0  12   7       78.63       99.17     63.04 o 
   1  12   7       17.28       84.09     39.44 o 
   2  12   7      109.05       53.87     40.48 o 
   3  12   7        5.16       69.61     52.27 o 
   4  12   7      179.50      197.76     46.73 o 
   5  12   7      142.07       45.97     53.61 o 
   6  12   7        1.47       43.86     57.23 o 
  -6  13   7        0.91       57.06    105.07 o 
  -5  13   7       10.56      -78.77     78.77 o 
  -4  13   7      604.89      629.42     52.39 o 
  -3  13   7       60.19       64.06     57.83 o 
  -2  13   7     1048.57      906.01     46.10 o 
  -1  13   7       48.36       94.25     36.07 o 
   0  13   7      647.72      581.45     46.88 o 
   1  13   7        2.39       -9.00     40.24 o 
   2  13   7       18.23       59.33     45.89 o 
   3  13   7      231.19      187.06     44.05 o 
   4  13   7       34.14      112.83     52.79 o 
   5  13   7        7.65      -20.62     53.71 o 
  -5  14   7        2.42       45.78     45.14 o 
  -4  14   7      342.58      408.49     87.54 o 
  -3  14   7       56.22       40.71     55.53 o 
  -2  14   7        6.40        6.22     44.07 o 
  -1  14   7       10.37       21.99     43.41 o 
   0  14   7        0.09      136.34     51.28 o 
   1  14   7        2.36       -6.55     41.71 o 
   2  14   7      231.35      180.81     44.20 o 
   3  14   7        0.64       87.55     43.15 o 
   4  14   7      286.15      334.37     47.87 o 
  -4  15   7      149.68      114.00     51.70 o 
  -3  15   7       10.72       37.37     53.49 o 
  -2  15   7       29.96       52.35     36.67 o 
  -1  15   7       76.20      104.81     47.71 o 
   0  15   7      198.94      132.66     45.99 o 
   1  15   7        0.28       69.67     47.22 o 
   2  15   7        0.28      104.98     50.82 o 
   3  15   7       21.66       34.62     49.55 o 
  -2  16   7       39.48      161.98     65.14 o 
  -1  16   7       10.68       12.16     43.05 o 
   0  16   7       38.52       90.77     49.13 o 
 -10   0   8       62.25      144.78     61.44 o 
  -8   0   8      274.64      406.36     60.83 o 
  -6   0   8      802.66      851.65     83.95 o 
  -4   0   8    18988.43    16331.56   1572.20 o 
  -2   0   8      776.73      873.15     65.85 o 
   0   0   8     2074.83     2018.55     89.73 o 
   2   0   8     1509.05     1652.70     90.94 o 
   4   0   8     4254.06     4689.53    102.20 o 
   6   0   8      615.00      807.24     61.44 o 
   8   0   8      155.14      263.57     51.41 o 
 -10   1   8        1.08      -70.57     70.57 o 
  -9   1   8        3.29      -61.29     61.29 o 
  -8   1   8     1049.55     1114.66     78.17 o 
  -7   1   8        7.03      139.69     80.60 o 
  -6   1   8      182.74      253.38     58.70 o 
  -5   1   8      948.59      934.94     88.19 o 
  -4   1   8     4740.97     4547.48    162.23 o 
  -3   1   8      775.68      784.78     42.18 o 
  -2   1   8    24170.46    24744.72   1346.81 o 
  -1   1   8     3605.33     3901.40    158.92 o 
   0   1   8     7929.90     8298.17     72.56 o 
   1   1   8     1287.37     1357.66     47.85 o 
   2   1   8     6875.47     6846.72    177.34 o 
   3   1   8      271.34      358.64     44.06 o 
   4   1   8     1250.50     1333.87     64.48 o 
   5   1   8      183.14      204.95     59.36 o 
   6   1   8     4829.71     4579.76    442.54 o 
   7   1   8        0.07       15.31     89.02 o 
   8   1   8       11.56       53.58     43.76 o 
   9   1   8        2.28       61.83     35.41 o 
 -10   2   8       19.07       23.13     44.12 o 
  -9   2   8        0.40       -8.59     47.94 o 
  -8   2   8       38.66      215.57     49.88 o 
  -7   2   8      753.81      731.09     74.82 o 
  -6   2   8        6.11       76.77     39.60 o 
  -5   2   8     1887.75     1799.47    139.78 o 
  -4   2   8     6859.75     6263.28     89.05 o 
  -3   2   8     7822.05     7366.67    357.43 o 
  -2   2   8     1285.51     1292.64    112.12 o 
  -1   2   8      296.59      269.14     48.85 o 
   0   2   8     2675.68     2975.24     54.19 o 
   1   2   8     3011.71     3293.84    114.37 o 
   2   2   8     2858.92     2880.27     53.34 o 
   3   2   8     3865.30     3949.83     76.85 o 
   4   2   8     1785.35     1873.31     55.21 o 
   5   2   8     2656.00     2377.46    138.47 o 
   6   2   8      298.74      394.16     56.77 o 
   7   2   8      880.66      914.26     74.98 o 
   8   2   8       49.33       95.87     39.55 o 
   9   2   8       16.15       90.85     34.51 o 
 -10   3   8        9.89       -3.05     49.89 o 
  -9   3   8       12.27        2.98     72.97 o 
  -8   3   8      769.95      767.04     43.74 o 
  -7   3   8      367.43      399.84    112.54 o 
  -6   3   8        7.19       52.50     64.05 o 
  -5   3   8     2339.76     2262.85     90.16 o 
  -4   3   8      679.68      586.64     43.20 o 
  -3   3   8     2588.64     2594.09     92.86 o 
  -2   3   8     1545.41     1548.38     59.03 o 
  -1   3   8     2006.75     2230.82     62.04 o 
   0   3   8     3029.56     2960.74    107.98 o 
   1   3   8      834.29      843.64     76.68 o 
   2   3   8      515.34      508.72     38.24 o 
   3   3   8      726.00      758.68     71.91 o 
   4   3   8      492.79      514.09     49.50 o 
   5   3   8     2154.91     1995.20    188.71 o 
   6   3   8      836.34      814.69     50.94 o 
   7   3   8       23.26       20.73     38.22 o 
   8   3   8        4.42      -37.75     83.46 o 
 -10   4   8       15.52      163.38    115.08 o 
  -9   4   8      189.80      190.56     42.74 o 
  -8   4   8       53.71       96.75     41.31 o 
  -7   4   8      905.12      978.80     57.33 o 
  -6   4   8     2333.40     2079.83     67.52 o 
  -5   4   8     2142.10     1968.10     40.35 o 
  -4   4   8     2143.39     1950.93    151.37 o 
  -3   4   8     4898.35     4684.51    152.95 o 
  -2   4   8     1020.49     1131.17     97.90 o 
  -1   4   8        2.41      -51.09     51.09 o 
   0   4   8      325.15      396.07     59.62 o 
   1   4   8     7003.36     7155.55    291.68 o 
   2   4   8     6781.86     6183.92    510.73 o 
   3   4   8     2700.38     2512.71    205.62 o 
   4   4   8       83.25      104.59     37.58 o 
   5   4   8     5382.96     4609.34    682.76 o 
   6   4   8      647.02      700.77     78.72 o 
   7   4   8      663.94      763.10    143.16 o 
   8   4   8       32.54      121.52     53.45 o 
 -10   5   8       11.37       72.67    107.60 o 
  -9   5   8       87.72       95.15     65.90 o 
  -8   5   8      190.88      174.20     41.95 o 
  -7   5   8       38.34        1.88     56.91 o 
  -6   5   8      544.54      469.40     49.19 o 
  -5   5   8     1239.48     1236.41    131.70 o 
  -4   5   8     5306.17     4830.96    206.25 o 
  -3   5   8     2677.96     2563.79    121.17 o 
  -2   5   8       59.03      107.86     38.70 o 
  -1   5   8      142.21      148.73     44.74 o 
   0   5   8     4347.26     4779.60     73.99 o 
   1   5   8     1841.63     1913.30     59.31 o 
   2   5   8      858.02      857.57     47.03 o 
   3   5   8       58.85      104.57     42.88 o 
   4   5   8     3437.27     3451.63    272.71 o 
   5   5   8     1305.91     1142.88    136.97 o 
   6   5   8        7.86       33.35     70.71 o 
   7   5   8      319.71      294.11     96.14 o 
   8   5   8       45.65       22.58     86.76 o 
 -10   6   8       14.64      -22.31     52.78 o 
  -9   6   8      206.36      238.60     58.53 o 
  -8   6   8       54.74      193.17     62.60 o 
  -7   6   8      458.60      436.21     32.14 o 
  -6   6   8     1853.24     1703.54     96.32 o 
  -5   6   8      370.20      425.79     50.05 o 
  -4   6   8       59.15       93.06     33.54 o 
  -3   6   8      258.19      180.50     42.58 o 
  -2   6   8      465.32      411.34     87.80 o 
  -1   6   8       19.73       58.90     38.91 o 
   0   6   8       10.36       49.22     49.58 o 
   1   6   8     5640.81     5837.17    213.99 o 
   2   6   8     6802.57     6842.90    233.73 o 
   3   6   8       51.24      134.61     40.89 o 
   4   6   8       29.06       10.02     36.10 o 
   5   6   8      155.99      174.45     75.38 o 
   6   6   8       43.71       12.56     66.05 o 
   7   6   8      552.40      585.46     74.21 o 
   8   6   8        6.47       23.06     45.55 o 
  -9   7   8        0.04       41.97     75.28 o 
  -8   7   8        2.37      -63.92     83.24 o 
  -7   7   8      338.83      443.90     65.45 o 
  -6   7   8     1364.95     1290.77     63.04 o 
  -5   7   8       26.23       69.68     53.46 o 
  -4   7   8      986.06      937.13     72.63 o 
  -3   7   8     6824.44     7263.68    165.40 o 
  -2   7   8        0.13       -0.07     52.06 o 
  -1   7   8      605.79      698.33     42.90 o 
   0   7   8       70.64       77.67    208.05 o 
   1   7   8     5501.06     5864.66    231.74 o 
   2   7   8      830.50      859.54     54.76 o 
   3   7   8     1434.20     1437.47     74.84 o 
   4   7   8     2758.28     2731.79    172.24 o 
   5   7   8      688.96      733.26     60.95 o 
   6   7   8       22.11       37.27     94.81 o 
   7   7   8       14.25      121.12     50.99 o 
   8   7   8       26.83       94.34     47.76 o 
  -9   8   8      110.00      202.95     51.24 o 
  -8   8   8       15.46      146.61     34.76 o 
  -7   8   8      254.25      234.77     37.74 o 
  -6   8   8       96.80       87.20     76.04 o 
  -5   8   8     2189.73     2165.70     45.59 o 
  -4   8   8      157.52      252.15     81.94 o 
  -3   8   8       67.04       46.65     48.08 o 
  -2   8   8     1684.96     1656.75     47.16 o 
  -1   8   8      425.19      477.19     41.57 o 
   0   8   8     2409.38     2471.02    243.65 o 
   1   8   8     2065.97     2046.03     50.79 o 
   2   8   8      285.37      277.07     45.38 o 
   3   8   8      649.77      669.17     51.62 o 
   4   8   8        0.61       45.83     85.07 o 
   5   8   8       21.94       63.44     49.02 o 
   6   8   8      114.38      107.69     71.41 o 
   7   8   8      105.20       50.82     52.54 o 
  -9   9   8       20.20       63.95     41.62 o 
  -8   9   8       10.20       55.65     39.29 o 
  -7   9   8      140.16      255.60     40.74 o 
  -6   9   8      112.84      164.57     50.98 o 
  -5   9   8       46.77      161.23     60.66 o 
  -4   9   8       11.79       12.03     40.70 o 
  -3   9   8     1839.57     2004.01    129.52 o 
  -2   9   8     1507.69     1493.82     70.45 o 
  -1   9   8      712.92      769.82     49.25 o 
   0   9   8      112.31      149.51     47.53 o 
   1   9   8     1485.07     1426.99     60.62 o 
   2   9   8      556.10      672.44     80.50 o 
   3   9   8     1144.82     1207.84    124.82 o 
   4   9   8      284.31      325.69     42.57 o 
   5   9   8      136.39      224.78     48.31 o 
   6   9   8        2.18      -27.44     49.74 o 
   7   9   8       50.80      143.89     62.72 o 
  -8  10   8       56.23       93.67     40.71 o 
  -7  10   8       23.64      -39.22     39.22 o 
  -6  10   8        7.91       45.74     60.34 o 
  -5  10   8      720.17      700.81     73.26 o 
  -4  10   8       17.00       87.51     80.56 o 
  -3  10   8       52.92      100.44     48.68 o 
  -2  10   8     1373.22     1373.19     46.75 o 
  -1  10   8       72.20       60.94     38.83 o 
   0  10   8     2026.57     1840.88    101.85 o 
   1  10   8      469.98      420.06     42.25 o 
   2  10   8      510.87      507.93     78.28 o 
   3  10   8      708.13      764.06     86.32 o 
   4  10   8       87.45      126.21     57.13 o 
   5  10   8        4.09       24.75     43.73 o 
   6  10   8      225.06      154.91     53.00 o 
  -8  11   8        3.49      102.53    102.01 o 
  -7  11   8       36.15       25.32     50.67 o 
  -6  11   8        2.58        7.94     35.45 o 
  -5  11   8       41.08       96.16     59.92 o 
  -4  11   8       56.76      185.99     54.45 o 
  -3  11   8      160.32      133.36     49.09 o 
  -2  11   8      704.23      646.02     41.34 o 
  -1  11   8     3116.69     3017.13    116.39 o 
   0  11   8      358.19      460.62     57.95 o 
   1  11   8      660.30      641.70     82.07 o 
   2  11   8       89.83      111.71     39.36 o 
   3  11   8      330.34      219.85     56.44 o 
   4  11   8       63.06       71.73     38.42 o 
   5  11   8       17.03        9.84     51.73 o 
   6  11   8       15.58       52.39     87.16 o 
  -7  12   8        0.29      -41.17     45.53 o 
  -6  12   8        5.04      165.62     77.89 o 
  -5  12   8      186.32      309.43     93.01 o 
  -4  12   8       51.46      144.05     43.37 o 
  -3  12   8      944.33      925.26     61.37 o 
  -2  12   8      236.63      316.95     85.45 o 
  -1  12   8       58.08      180.50     60.01 o 
   0  12   8      283.07      387.61     83.41 o 
   1  12   8      315.45      295.65     42.15 o 
   2  12   8       81.74      132.28    144.45 o 
   3  12   8      907.64      921.08     82.57 o 
   4  12   8        7.53      -55.68     71.76 o 
   5  12   8        2.16       54.82     55.96 o 
  -6  13   8        0.16      179.85     63.57 o 
  -5  13   8       15.64       40.65     44.02 o 
  -4  13   8        6.06      -22.59     44.00 o 
  -3  13   8       82.53      180.72     46.29 o 
  -2  13   8        1.00       -1.36     53.52 o 
  -1  13   8     1584.35     1449.81     61.43 o 
   0  13   8        6.87       99.54     42.44 o 
   1  13   8      216.72      254.83     46.32 o 
   2  13   8      102.84      112.20     44.02 o 
   3  13   8      122.13      142.65     47.37 o 
   4  13   8       25.27      -13.81     55.73 o 
   5  13   8       92.55      228.73     94.29 o 
  -5  14   8       13.05       88.46     40.30 o 
  -4  14   8       72.62      103.69     52.32 o 
  -3  14   8       67.09      149.76     52.14 o 
  -2  14   8      132.79      179.06     41.02 o 
  -1  14   8       28.05       49.66     46.26 o 
   0  14   8       63.57      111.52     41.64 o 
   1  14   8       41.83       94.21     63.13 o 
   2  14   8       17.77       31.45     37.71 o 
   3  14   8      171.62      233.61     48.39 o 
   4  14   8        0.11      125.92     92.46 o 
  -4  15   8       15.69      103.14     64.87 o 
  -3  15   8       13.83       58.33     46.32 o 
  -2  15   8      174.00      205.73     52.78 o 
  -1  15   8      881.89      802.32     54.88 o 
   0  15   8        6.42       75.56     50.62 o 
   1  15   8       31.67       51.96     50.14 o 
   2  15   8        0.56       56.10     46.61 o 
  -9   0   9      459.06      515.25     61.44 o 
  -7   0   9       22.31      -61.44     61.44 o 
  -5   0   9      478.77      430.65     43.23 o 
  -3   0   9    14955.70    14132.25    680.71 o 
  -1   0   9    23563.07    24476.24   1003.42 o 
   1   0   9       14.97       44.48     62.16 o 
   3   0   9     1334.94     1357.77     93.68 o 
   5   0   9      116.12       62.05     83.34 o 
   7   0   9      974.36      860.87    583.68 o 
 -10   1   9       22.86        2.69     77.26 o 
  -9   1   9      286.94      389.04     43.39 o 
  -8   1   9       32.82      207.47     92.46 o 
  -7   1   9      111.15      168.89     46.70 o 
  -6   1   9       81.26       68.50     47.45 o 
  -5   1   9     1204.31     1157.64     68.82 o 
  -4   1   9       20.69       84.34     50.49 o 
  -3   1   9      605.99      693.23     50.49 o 
  -2   1   9     5482.05     5697.99    277.55 o 
  -1   1   9    17797.98    18323.92    397.36 o 
   0   1   9     4791.40     5283.62     80.94 o 
   1   1   9     8418.58     8657.43    210.73 o 
   2   1   9       48.93       82.41     49.04 o 
   3   1   9     2821.09     3004.23     78.49 o 
   4   1   9        4.09       65.10     41.72 o 
   5   1   9       43.72       70.12     47.60 o 
   6   1   9      134.85      187.34     80.59 o 
   7   1   9      677.91      767.26    142.63 o 
   8   1   9       48.55      117.36     47.34 o 
 -10   2   9       18.54      117.22     44.36 o 
  -9   2   9      224.06      296.18     93.68 o 
  -8   2   9       52.72      -42.39     48.27 o 
  -7   2   9       75.22       75.59     58.50 o 
  -6   2   9        2.95       54.66     41.27 o 
  -5   2   9      643.25      621.22     37.92 o 
  -4   2   9       11.06       98.73     45.64 o 
  -3   2   9     1138.31     1061.66     51.36 o 
  -2   2   9     2897.99     2671.85    170.25 o 
  -1   2   9    18007.48    18796.97    694.08 o 
   0   2   9    18094.07    19666.65    243.83 o 
   1   2   9       83.00       92.39     52.62 o 
   2   2   9     1523.18     1573.99     83.10 o 
   3   2   9     3507.41     3736.18    126.58 o 
   4   2   9      267.20      344.11     62.13 o 
   5   2   9      828.77      782.37     70.38 o 
   6   2   9      271.05      234.60     68.92 o 
   7   2   9     1011.21     1111.36    244.03 o 
   8   2   9      314.36      293.23     75.28 o 
 -10   3   9      113.19      273.23     45.42 o 
  -9   3   9       30.40      126.19     49.86 o 
  -8   3   9        9.37      198.05    182.50 o 
  -7   3   9      703.18      718.26     88.65 o 
  -6   3   9      243.45      253.04     55.91 o 
  -5   3   9     2147.48     2117.63     81.89 o 
  -4   3   9     1093.83     1201.25     77.67 o 
  -3   3   9      414.73      334.72     43.08 o 
  -2   3   9    17130.76    17160.55    342.51 o 
  -1   3   9     3795.02     3928.96     90.51 o 
   0   3   9     5649.63     6029.66    121.06 o 
   1   3   9       42.06       27.69     36.28 o 
   2   3   9      480.99      439.04     38.09 o 
   3   3   9     3382.16     3295.96    324.93 o 
   4   3   9      401.53      426.41     44.25 o 
   5   3   9        2.28       -9.68     47.09 o 
   6   3   9      180.08      297.00     86.64 o 
   7   3   9      119.05      132.18     54.30 o 
   8   3   9      138.82      254.09     52.72 o 
 -10   4   9       28.25       63.80     50.78 o 
  -9   4   9       27.09      136.24     78.85 o 
  -8   4   9       11.43      -64.74     64.74 o 
  -7   4   9      521.72      451.47     64.62 o 
  -6   4   9      388.15      438.07     80.72 o 
  -5   4   9     3515.83     3416.16     55.60 o 
  -4   4   9      306.53      352.33     47.82 o 
  -3   4   9     1296.42     1309.29     69.21 o 
  -2   4   9     4185.81     4225.19    162.35 o 
  -1   4   9      259.97      223.56     61.29 o 
   0   4   9     7524.84     7447.60    160.90 o 
   1   4   9      986.98      942.08     66.03 o 
   2   4   9      394.42      421.95     56.55 o 
   3   4   9     2870.10     2902.02    282.90 o 
   4   4   9        4.70       -9.90     36.85 o 
   5   4   9     1687.81     1641.80    251.62 o 
   6   4   9       89.06       70.25     48.40 o 
   7   4   9        0.68       53.49     63.22 o 
   8   4   9      570.41      491.29     81.78 o 
 -10   5   9       82.08      205.97     98.16 o 
  -9   5   9        0.01       27.66     87.68 o 
  -8   5   9       87.41       58.27     37.18 o 
  -7   5   9      534.98      511.19     72.79 o 
  -6   5   9        7.31       70.55     35.64 o 
  -5   5   9     2342.03     2340.96    113.09 o 
  -4   5   9      459.59      409.55     41.22 o 
  -3   5   9     2484.10     2368.33    106.20 o 
  -2   5   9     3642.50     3639.72    146.46 o 
  -1   5   9      588.05      656.57    128.05 o 
   0   5   9     2309.72     2349.26     65.09 o 
   1   5   9     2319.08     2492.02    228.73 o 
   2   5   9     1116.06     1199.40     56.69 o 
   3   5   9     3374.24     3206.21    215.10 o 
   4   5   9     2667.91     2339.97    177.52 o 
   5   5   9      779.21      875.41    158.57 o 
   6   5   9       27.00       23.97     86.55 o 
   7   5   9        1.92      -42.21     76.51 o 
   8   5   9       75.77       35.49     78.67 o 
  -9   6   9       11.70       17.79     43.69 o 
  -8   6   9        7.09       85.56     36.92 o 
  -7   6   9      511.82      423.45     54.96 o 
  -6   6   9     2778.43     2481.88     85.19 o 
  -5   6   9      711.98      849.02     80.72 o 
  -4   6   9     1976.34     1919.26     97.47 o 
  -3   6   9     3562.08     3633.16    173.49 o 
  -2   6   9       44.15        6.17     49.40 o 
  -1   6   9       44.16      109.57     48.61 o 
   0   6   9      722.14      733.01     69.96 o 
   1   6   9     2967.49     3105.79    136.57 o 
   2   6   9     1696.70     1940.80     69.26 o 
   3   6   9       85.04      162.65     45.61 o 
   4   6   9      412.07      360.84     34.88 o 
   5   6   9      961.49     1060.12    112.92 o 
   6   6   9        5.74       54.00     89.50 o 
   7   6   9       33.26       38.26     69.41 o 
   8   6   9       23.78       -1.95     45.96 o 
  -9   7   9       17.55      143.48     51.39 o 
  -8   7   9       18.47       16.55     30.10 o 
  -7   7   9       37.15       90.54     30.62 o 
  -6   7   9      312.39      288.30     31.39 o 
  -5   7   9       18.51       45.42     58.39 o 
  -4   7   9     2697.73     2583.58    107.65 o 
  -3   7   9      938.79      895.84     52.16 o 
  -2   7   9      211.74      148.67     40.81 o 
  -1   7   9      868.21      990.77     78.17 o 
   0   7   9       29.71      -19.76     49.70 o 
   1   7   9      332.64      355.79     56.88 o 
   2   7   9      399.76      307.19     49.09 o 
   3   7   9      550.25      647.47     61.81 o 
   4   7   9     4203.38     3888.85    156.03 o 
   5   7   9      582.56      632.98     43.93 o 
   6   7   9       77.86       98.12     57.31 o 
   7   7   9      163.32      207.50     52.16 o 
  -9   8   9        4.65       55.48     32.07 o 
  -8   8   9       20.41      -57.35     78.58 o 
  -7   8   9      271.76      310.59     90.10 o 
  -6   8   9     1444.46     1443.77     50.99 o 
  -5   8   9      136.55      168.13     33.65 o 
  -4   8   9       37.93      -43.48     43.48 o 
  -3   8   9      347.94      336.78     76.94 o 
  -2   8   9      413.79      364.06     52.12 o 
  -1   8   9      140.55      188.41     45.57 o 
   0   8   9      306.52      367.48     60.00 o 
   1   8   9     2788.07     2908.15    148.73 o 
   2   8   9     2897.66     2792.41     65.68 o 
   3   8   9      254.13      265.85     40.53 o 
   4   8   9      520.49      529.91     43.22 o 
   5   8   9       13.86       88.53     42.25 o 
   6   8   9       37.59       50.74     50.27 o 
   7   8   9       67.56       60.56     52.99 o 
  -8   9   9        9.27       45.55     51.98 o 
  -7   9   9      246.19      250.46     48.51 o 
  -6   9   9      173.91      228.86     63.83 o 
  -5   9   9      907.11      824.31    145.41 o 
  -4   9   9     2269.48     2270.22     42.70 o 
  -3   9   9     2857.72     2759.89     45.44 o 
  -2   9   9      130.63       89.46     52.69 o 
  -1   9   9     1253.17     1265.74     87.71 o 
   0   9   9     1703.97     1787.73     52.06 o 
   1   9   9      751.10      762.11     80.30 o 
   2   9   9      157.21      214.76     53.33 o 
   3   9   9       67.77      115.19     76.33 o 
   4   9   9     1134.12     1159.83     75.65 o 
   5   9   9      459.10      494.84     46.35 o 
   6   9   9       47.19       51.16     50.51 o 
   7   9   9       30.44       36.34     87.79 o 
  -8  10   9        0.85      -45.01     45.01 o 
  -7  10   9       12.04       41.50     35.82 o 
  -6  10   9      131.83      133.59     34.84 o 
  -5  10   9      237.64      289.34     42.43 o 
  -4  10   9      446.60      494.19     43.26 o 
  -3  10   9      237.00      324.43     92.24 o 
  -2  10   9      519.75      509.40     44.72 o 
  -1  10   9      281.00      310.49     83.36 o 
   0  10   9      358.18      365.99     83.40 o 
   1  10   9     2583.89     2632.09    147.52 o 
   2  10   9      683.41      761.71     54.06 o 
   3  10   9      847.30      897.48     77.23 o 
   4  10   9       77.19       39.12     46.07 o 
   5  10   9      443.41      443.19     38.09 o 
   6  10   9      220.76      228.47     57.09 o 
  -7  11   9      189.69      172.47     58.48 o 
  -6  11   9        2.25       34.44     50.67 o 
  -5  11   9      402.28      423.03     43.32 o 
  -4  11   9      200.06      278.52     43.66 o 
  -3  11   9      475.98      484.75     37.91 o 
  -2  11   9      732.14      783.73     84.65 o 
  -1  11   9       75.99      149.71     60.24 o 
   0  11   9       62.39       19.70     44.98 o 
   1  11   9     1011.67     1062.57    125.13 o 
   2  11   9     1697.97     1597.43     44.33 o 
   3  11   9      208.71      174.00     63.66 o 
   4  11   9       71.81      171.36     39.38 o 
   5  11   9      149.16       43.46     75.36 o 
   6  11   9      104.09      155.70     64.66 o 
  -7  12   9       39.36       14.67     36.44 o 
  -6  12   9       15.46       27.55     65.77 o 
  -5  12   9       12.27      125.29     43.40 o 
  -4  12   9      618.37      498.85     66.67 o 
  -3  12   9      125.41      107.13     67.80 o 
  -2  12   9      178.59      280.64    130.53 o 
  -1  12   9       43.38       65.64     43.86 o 
   0  12   9     1029.92      995.02     89.33 o 
   1  12   9       72.32       -3.01     77.87 o 
   2  12   9       48.74       58.00     53.32 o 
   3  12   9      400.77      322.57     53.39 o 
   4  12   9      107.73      245.56     42.29 o 
   5  12   9      210.73      176.57     55.10 o 
  -6  13   9       40.95       87.96     46.12 o 
  -5  13   9        0.04       79.93    134.84 o 
  -4  13   9        0.11       25.44     71.14 o 
  -3  13   9       26.78      -31.86     60.56 o 
  -2  13   9      487.90      545.52     70.65 o 
  -1  13   9       71.02       51.16     47.33 o 
   0  13   9       42.36      115.02     49.62 o 
   1  13   9       33.88      -14.25     42.79 o 
   2  13   9      688.94      643.75     55.88 o 
   3  13   9       32.71      -26.30     47.45 o 
   4  13   9        8.79       43.13     66.11 o 
  -5  14   9        0.78      -16.90     46.77 o 
  -4  14   9      210.37      218.90     73.82 o 
  -3  14   9      315.03      299.44     46.48 o 
  -2  14   9       16.65       62.90     46.42 o 
  -1  14   9      146.39       52.40     57.29 o 
   0  14   9      409.36      285.63     55.29 o 
   1  14   9        2.67      -14.33     49.19 o 
   2  14   9        7.52      129.27     48.64 o 
   3  14   9        1.40       46.81     52.76 o 
  -3  15   9       14.94      -47.59     47.59 o 
  -2  15   9      319.41      411.66     74.66 o 
  -1  15   9       91.08       33.47     56.15 o 
   0  15   9       71.85      170.85     47.74 o 
   1  15   9      111.36      110.53     50.11 o 
 -10   0  10       30.74       34.07     63.27 o 
  -8   0  10     1847.97     2086.53     69.96 o 
  -6   0  10      988.48     1213.60     87.60 o 
  -4   0  10     1066.65      999.89     55.36 o 
  -2   0  10    10118.77    11057.19    759.79 o 
   0   0  10    20991.66    21763.91    147.52 o 
   2   0  10     3326.82     3109.17    136.87 o 
   4   0  10     2153.13     2335.94     94.29 o 
   6   0  10     2714.04     2727.09     96.72 o 
   8   0  10       23.84      150.44     43.87 o 
 -10   1  10       47.55      -26.49     63.64 o 
  -9   1  10       14.37      243.36     86.38 o 
  -8   1  10      252.36      295.36     49.29 o 
  -7   1  10      394.57      442.80     64.48 o 
  -6   1  10     1989.55     1930.31     78.60 o 
  -5   1  10      560.37      589.77     92.55 o 
  -4   1  10     2080.42     1925.33     53.03 o 
  -3   1  10       70.61       66.35     33.58 o 
  -2   1  10      127.04      178.73     45.02 o 
  -1   1  10      280.07      267.35     44.45 o 
   0   1  10      526.88      577.36     52.07 o 
   1   1  10     4313.98     4309.37    116.35 o 
   2   1  10    18432.60    19004.31    367.67 o 
   3   1  10       34.09       49.86     38.45 o 
   4   1  10      390.79      491.99     62.58 o 
   5   1  10      186.69      421.45     82.73 o 
   6   1  10       34.27      -45.18    119.23 o 
   7   1  10        7.43       68.57     55.31 o 
   8   1  10       93.40       68.94     40.83 o 
 -10   2  10        0.38       22.64     75.31 o 
  -9   2  10       21.46      -70.45    147.52 o 
  -8   2  10     1132.77     1311.32    149.04 o 
  -7   2  10       56.00       62.07     41.47 o 
  -6   2  10        9.33       92.53     59.63 o 
  -5   2  10      222.56      216.43     63.98 o 
  -4   2  10     1578.03     1627.29     73.71 o 
  -3   2  10     1801.87     1773.44    198.03 o 
  -2   2  10     2394.14     2392.69    184.30 o 
  -1   2  10     2216.93     2543.96    110.55 o 
   0   2  10     5552.59     5558.00     89.47 o 
   1   2  10     1372.32     1475.60     58.46 o 
   2   2  10      973.81     1005.23     49.42 o 
   3   2  10     1346.06     1434.63     58.55 o 
   4   2  10      171.16      215.12     59.57 o 
   5   2  10      155.32      120.86     48.43 o 
   6   2  10     2955.43     2697.79    287.89 o 
   7   2  10        5.91      131.43     50.09 o 
   8   2  10        5.18       73.56     53.21 o 
 -10   3  10        0.62       23.63     52.99 o 
  -9   3  10      425.12      526.65     57.17 o 
  -8   3  10       96.93      330.14     53.53 o 
  -7   3  10      826.10      913.70     87.18 o 
  -6   3  10      282.09      225.58     43.42 o 
  -5   3  10     1266.08     1327.88     69.13 o 
  -4   3  10     4431.76     4324.12     84.64 o 
  -3   3  10     2761.88     2778.86     69.27 o 
  -2   3  10        5.97       52.11     51.25 o 
  -1   3  10      820.43      806.84     58.55 o 
   0   3  10      370.02      475.22     64.18 o 
   1   3  10     9998.27    10513.39    141.85 o 
   2   3  10     5973.38     6055.83     83.74 o 
   3   3  10     3109.70     3050.71    305.47 o 
   4   3  10      329.90      322.61     53.38 o 
   5   3  10      435.98      435.38     59.61 o 
   6   3  10        2.47       -9.35     75.90 o 
   7   3  10      227.48      277.29     47.20 o 
   8   3  10       42.92       86.73     40.56 o 
 -10   4  10       17.85       49.93     79.71 o 
  -9   4  10       10.19      -44.05     44.05 o 
  -8   4  10      106.02      240.71     48.46 o 
  -7   4  10      980.64      963.43     46.45 o 
  -6   4  10      314.53      383.65     84.41 o 
  -5   4  10       18.40      120.85     46.43 o 
  -4   4  10      169.61      278.46     50.00 o 
  -3   4  10      127.10      193.01     50.49 o 
  -2   4  10     3650.26     3648.49    127.84 o 
  -1   4  10      174.29      239.90    119.23 o 
   0   4  10        3.39      243.01     84.25 o 
   1   4  10     3541.68     3687.94    141.88 o 
   2   4  10     1379.60     1295.09    133.02 o 
   3   4  10     2571.42     2452.97    253.33 o 
   4   4  10      509.36      525.61     42.42 o 
   5   4  10      238.44      174.20     43.01 o 
   6   4  10      224.66      295.45    111.65 o 
   7   4  10        0.55       12.92     50.66 o 
   8   4  10       29.75      -91.00    108.05 o 
 -10   5  10        1.22      110.10     76.85 o 
  -9   5  10       97.09      218.18     44.33 o 
  -8   5  10        6.50       -5.06     34.05 o 
  -7   5  10      431.96      372.86     44.77 o 
  -6   5  10        1.57       31.88     42.58 o 
  -5   5  10      151.46      170.34     39.97 o 
  -4   5  10     2280.51     2190.82     58.83 o 
  -3   5  10     3633.87     3373.29    126.13 o 
  -2   5  10     1666.13     1829.74    114.21 o 
  -1   5  10        0.86      104.21     47.71 o 
   0   5  10        3.37        0.59     79.99 o 
   1   5  10     2148.96     2134.15     64.30 o 
   2   5  10      455.16      552.66     94.12 o 
   3   5  10       79.71       76.65     37.85 o 
   4   5  10     1916.98     1910.43    159.80 o 
   5   5  10     1481.73     1430.95    198.77 o 
   6   5  10      115.18       87.62     49.32 o 
   7   5  10      366.98      499.25    115.52 o 
   8   5  10       33.88      121.45     67.77 o 
  -9   6  10       10.86       58.68     49.96 o 
  -8   6  10        0.93        7.29     47.68 o 
  -7   6  10      389.82      412.38     40.87 o 
  -6   6  10     1262.10     1219.24     54.13 o 
  -5   6  10       75.28      103.51     46.18 o 
  -4   6  10      593.37      509.04     60.50 o 
  -3   6  10     3452.55     3432.10     87.19 o 
  -2   6  10     3884.21     4139.83    106.22 o 
  -1   6  10      532.58      557.09     61.70 o 
   0   6  10       89.22      242.45     93.99 o 
   1   6  10     3597.56     3488.11     66.92 o 
   2   6  10     2488.93     2582.39     78.41 o 
   3   6  10       37.50       43.53     39.07 o 
   4   6  10     1299.00     1377.04     69.51 o 
   5   6  10      324.57      366.43     42.83 o 
   6   6  10       59.52      147.60     81.92 o 
   7   6  10        5.78       49.58     51.40 o 
  -9   7  10       20.60       29.77     36.59 o 
  -8   7  10       29.35       19.27     37.45 o 
  -7   7  10        0.20       39.62     52.00 o 
  -6   7  10       39.15       79.16     36.00 o 
  -5   7  10      214.74      198.29     36.15 o 
  -4   7  10     1488.66     1406.39     40.03 o 
  -3   7  10       41.70       83.33     38.98 o 
  -2   7  10     2402.12     2220.65     52.42 o 
  -1   7  10      495.95      501.93     44.09 o 
   0   7  10      849.83      923.51     65.70 o 
   1   7  10       83.76       74.04     41.29 o 
   2   7  10       18.83       44.73     38.65 o 
   3   7  10     1021.37     1038.34     48.38 o 
   4   7  10     1026.85      933.64     71.91 o 
   5   7  10      413.10      398.78     49.00 o 
   6   7  10       10.19       65.05     43.94 o 
   7   7  10      305.37      344.08     53.49 o 
  -9   8  10       16.99      108.99     91.61 o 
  -8   8  10        0.77       31.30     38.74 o 
  -7   8  10       87.64       15.40     41.45 o 
  -6   8  10      575.45      562.33     46.18 o 
  -5   8  10      657.93      757.20     86.66 o 
  -4   8  10       57.21       40.66     37.29 o 
  -3   8  10     4069.88     4031.41    185.97 o 
  -2   8  10       60.36       74.14     43.32 o 
  -1   8  10      482.95      521.73     60.43 o 
   0   8  10      320.11      291.62     60.00 o 
   1   8  10      822.08      718.95     51.23 o 
   2   8  10      183.91      272.51     47.83 o 
   3   8  10       90.16       94.93     37.94 o 
   4   8  10     1225.74     1233.68     47.74 o 
   5   8  10      595.72      627.83     45.06 o 
   6   8  10       52.54       78.61     51.60 o 
   7   8  10        0.10      -23.24     45.73 o 
  -8   9  10       63.80       51.08     77.45 o 
  -7   9  10        2.88      -35.28     35.28 o 
  -6   9  10        6.85       53.39     49.52 o 
  -5   9  10      591.97      553.39     59.88 o 
  -4   9  10       58.48       97.64     41.88 o 
  -3   9  10      777.14      765.19     82.01 o 
  -2   9  10     1524.70     1572.04    104.53 o 
  -1   9  10       11.15       21.51     58.71 o 
   0   9  10     4774.08     4713.27     76.04 o 
   1   9  10       67.54      121.02    148.43 o 
   2   9  10       19.40      -15.38     58.71 o 
   3   9  10     1189.00     1239.66     54.44 o 
   4   9  10       54.04       63.07     39.34 o 
   5   9  10        8.78        4.43     42.38 o 
   6   9  10       18.93      158.21     52.65 o 
  -8  10  10       15.74        0.47     41.08 o 
  -7  10  10       37.73       24.48     38.81 o 
  -6  10  10        0.57       97.02     54.00 o 
  -5  10  10      495.87      487.55     65.85 o 
  -4  10  10       77.65       64.68     62.31 o 
  -3  10  10      335.61      338.80     79.37 o 
  -2  10  10      177.88      119.21     34.42 o 
  -1  10  10     1234.40     1125.13     52.06 o 
   0  10  10     1514.26     1577.73     65.39 o 
   1  10  10      705.84      662.53     80.30 o 
   2  10  10       47.36      126.45     86.69 o 
   3  10  10      113.94       10.42     42.57 o 
   4  10  10      114.70      196.01     47.85 o 
   5  10  10      233.93      258.83     67.87 o 
   6  10  10       21.73       69.59     43.46 o 
  -7  11  10        9.36       28.84     68.49 o 
  -6  11  10       12.68       40.65     33.64 o 
  -5  11  10      328.93      215.06     67.08 o 
  -4  11  10      309.72      349.29     43.89 o 
  -3  11  10      413.38      561.99    131.32 o 
  -2  11  10     1057.76     1071.78     55.61 o 
  -1  11  10        1.06        0.49     42.04 o 
   0  11  10      510.08      429.67     50.02 o 
   1  11  10      805.36      805.73     61.29 o 
   2  11  10      112.18       88.77     47.26 o 
   3  11  10      519.94      560.39     50.19 o 
   4  11  10        2.84      -42.66     42.66 o 
   5  11  10        0.76       45.25     62.60 o 
  -7  12  10        0.28       94.43     64.49 o 
  -6  12  10        7.18       -8.32     36.71 o 
  -5  12  10        1.26      119.70     35.79 o 
  -4  12  10       87.35       49.00     55.57 o 
  -3  12  10       15.52      -21.70     55.46 o 
  -2  12  10      185.11       46.71    152.73 o 
  -1  12  10     2194.33     2052.64    359.07 o 
   0  12  10      185.78      312.44    139.31 o 
   1  12  10        1.18      -23.09    123.79 o 
   2  12  10        1.08      -64.64    103.72 o 
   3  12  10       56.30      -45.61     45.61 o 
   4  12  10       17.45       28.89     45.49 o 
   5  12  10       17.45      129.57     66.92 o 
  -6  13  10       25.09       49.87     62.16 o 
  -5  13  10      262.62      301.98     78.78 o 
  -4  13  10        4.09      136.50     58.12 o 
  -3  13  10      262.35      248.09     46.25 o 
  -2  13  10       15.84       67.73     83.50 o 
  -1  13  10       97.86       86.51     41.70 o 
   0  13  10        4.54       39.56     44.09 o 
   1  13  10      570.18      534.34    181.58 o 
   2  13  10       30.15      146.39     59.31 o 
   3  13  10       87.04      141.01     47.53 o 
   4  13  10       29.70      -13.38     51.72 o 
  -5  14  10       16.52      148.97     65.23 o 
  -4  14  10       46.71       14.05     81.43 o 
  -3  14  10       38.33       87.61     54.20 o 
  -2  14  10       36.51       42.40     55.12 o 
  -1  14  10     1094.36     1133.26    170.78 o 
   0  14  10       49.45       86.76     52.21 o 
   1  14  10        6.43      103.22     53.53 o 
   2  14  10       19.12      -48.18     48.18 o 
   3  14  10        0.29      127.75     93.07 o 
  -3  15  10        0.44       44.54     61.74 o 
  -2  15  10      188.85      220.40     58.11 o 
  -1  15  10        2.07      -42.42     49.37 o 
   0  15  10       43.68      155.93     66.84 o 
   1  15  10      127.11      290.37    125.62 o 
  -9   0  11      222.22      -28.59     86.99 o 
  -7   0  11      339.15      290.78     60.83 o 
  -5   0  11     4126.41     3796.00    347.65 o 
  -3   0  11     1615.76     1518.92     64.25 o 
  -1   0  11    26549.13    27631.71    178.24 o 
   1   0  11     1221.98     1245.32     98.85 o 
   3   0  11     4209.02     4508.25    106.46 o 
   5   0  11        3.95       80.91     86.38 o 
   7   0  11      831.82      797.40    451.98 o 
 -10   1  11      133.21      149.24    139.31 o 
  -9   1  11        3.97        6.38     50.75 o 
  -8   1  11        0.50       78.97     61.74 o 
  -7   1  11      280.33      343.35     90.03 o 
  -6   1  11      220.51      230.05     56.66 o 
  -5   1  11     1947.83     1914.32     53.00 o 
  -4   1  11     1806.57     1622.06    158.93 o 
  -3   1  11      210.41      213.57     40.75 o 
  -2   1  11     4837.11     4814.74    184.42 o 
  -1   1  11       15.99       64.14     45.63 o 
   0   1  11     2582.92     2644.88     51.19 o 
   1   1  11    10423.03    10824.87    305.56 o 
   2   1  11      125.92      170.42     38.71 o 
   3   1  11      223.02      243.65     50.18 o 
   4   1  11     1011.21     1183.13     64.31 o 
   5   1  11     1091.83     1124.36     46.46 o 
   6   1  11      122.90      148.82     70.56 o 
   7   1  11        0.25      -36.52     38.88 o 
   8   1  11       67.08       22.95     38.21 o 
 -10   2  11        0.10       84.31    120.45 o 
  -9   2  11      473.06      540.97     63.21 o 
  -8   2  11      177.95      179.80     51.16 o 
  -7   2  11      659.37      751.59     84.95 o 
  -6   2  11      227.82      256.38     51.68 o 
  -5   2  11     1471.39     1439.93     51.47 o 
  -4   2  11      240.88      217.86     41.89 o 
  -3   2  11       87.00      122.62     46.79 o 
  -2   2  11        2.52       11.76     43.14 o 
  -1   2  11    13106.95    13132.62    487.24 o 
   0   2  11     2814.58     2961.13     66.07 o 
   1   2  11     1327.45     1371.69     57.67 o 
   2   2  11      547.49      648.34     79.26 o 
   3   2  11     2096.14     2163.63     76.03 o 
   4   2  11     1839.60     1864.91    142.04 o 
   5   2  11        8.87      106.23     89.27 o 
   6   2  11      148.18      160.17     43.47 o 
   7   2  11      248.55      253.09     64.24 o 
   8   2  11       65.88       88.42     45.83 o 
 -10   3  11       52.76       87.94     41.04 o 
  -9   3  11       36.09       68.59     51.22 o 
  -8   3  11      354.55      452.39     70.87 o 
  -7   3  11      191.05      167.53     58.59 o 
  -6   3  11     2620.36     2639.85    126.09 o 
  -5   3  11     4596.68     4514.27     63.07 o 
  -4   3  11     4079.12     4127.74     93.13 o 
  -3   3  11        3.54      -17.03     38.14 o 
  -2   3  11     9683.33    10122.08    134.14 o 
  -1   3  11     1520.91     1361.72    237.07 o 
   0   3  11     8337.35     8391.73    313.87 o 
   1   3  11      349.47      440.06     53.98 o 
   2   3  11      134.43      200.29     44.97 o 
   3   3  11     3291.85     3140.56    273.21 o 
   4   3  11     1475.89     1578.40    151.90 o 
   5   3  11      323.53      436.21    110.99 o 
   6   3  11      433.62      390.13     43.94 o 
   7   3  11      122.41      187.45     44.61 o 
   8   3  11      237.39      181.47     54.20 o 
 -10   4  11       31.16       94.67     45.61 o 
  -9   4  11       51.13      149.77     50.80 o 
  -8   4  11       91.63      143.88     85.61 o 
  -7   4  11        2.21      118.69     50.17 o 
  -6   4  11       22.26       72.83     77.18 o 
  -5   4  11       31.32       61.69     46.80 o 
  -4   4  11      110.18      100.77     51.80 o 
  -3   4  11     4805.54     4602.63     86.01 o 
  -2   4  11        1.53       -9.40     46.45 o 
  -1   4  11      127.52      126.15     42.80 o 
   0   4  11      728.49      742.01     45.50 o 
   1   4  11       33.88       36.37     75.43 o 
   2   4  11       50.51       94.63     45.41 o 
   3   4  11       67.98       15.06     34.03 o 
   4   4  11     1401.97     1330.36    147.87 o 
   5   4  11     1970.83     1703.16    271.31 o 
   6   4  11      744.40      658.87     90.06 o 
   7   4  11       20.61      -54.44     62.44 o 
  -9   5  11       32.48      115.37     44.35 o 
  -8   5  11       63.67       92.84     50.66 o 
  -7   5  11       46.18       46.41     84.99 o 
  -6   5  11      690.99      749.88     36.84 o 
  -5   5  11      334.82      376.05     56.75 o 
  -4   5  11     1213.76     1187.17     60.22 o 
  -3   5  11      343.09      378.01     46.70 o 
  -2   5  11     1620.08     1760.36     67.35 o 
  -1   5  11     2850.24     2968.37     58.13 o 
   0   5  11     6023.04     6463.16    160.29 o 
   1   5  11       30.51      169.79     61.29 o 
   2   5  11       25.20      135.93     54.79 o 
   3   5  11     2509.83     2308.15    143.68 o 
   4   5  11        4.02       37.47     42.01 o 
   5   5  11      103.62      143.69     51.50 o 
   6   5  11      151.51       99.48     43.08 o 
   7   5  11      534.22      637.27    102.32 o 
  -9   6  11        5.36       60.93     51.07 o 
  -8   6  11       92.35      177.93     50.75 o 
  -7   6  11       38.28       92.77     45.39 o 
  -6   6  11      901.14      904.19     41.60 o 
  -5   6  11      867.46      839.47     51.80 o 
  -4   6  11     1713.04     1666.56     84.05 o 
  -3   6  11     5845.02     5568.72     93.56 o 
  -2   6  11     1731.38     1766.75     48.38 o 
  -1   6  11      787.25      828.93    174.28 o 
   0   6  11      498.82      487.75     61.14 o 
   1   6  11      341.85      400.48     69.96 o 
   2   6  11     1359.22     1435.63     60.01 o 
   3   6  11       59.69       32.71     39.82 o 
   4   6  11     2841.68     2563.09    153.15 o 
   5   6  11     1413.99     1335.45     88.98 o 
   6   6  11        7.25        7.62     54.56 o 
   7   6  11      106.82       40.30     57.68 o 
  -9   7  11        2.03       50.59     54.99 o 
  -8   7  11        0.12       14.27     68.14 o 
  -7   7  11       65.20       73.75     31.02 o 
  -6   7  11      252.14      252.09     36.76 o 
  -5   7  11      111.15      234.20     67.34 o 
  -4   7  11      849.08      707.31     44.83 o 
  -3   7  11     1562.82     1382.59     49.38 o 
  -2   7  11      156.15      168.10     62.05 o 
  -1   7  11     1735.58     1931.58    131.70 o 
   0   7  11     1249.99     1257.87     45.57 o 
   1   7  11      234.14      375.29    126.23 o 
   2   7  11        2.51      -57.85     57.85 o 
   3   7  11      104.00      134.94     37.71 o 
   4   7  11      294.19      274.74     39.40 o 
   5   7  11       11.04       70.67     40.49 o 
   6   7  11      267.46      307.81     46.56 o 
   7   7  11       62.32       30.08     54.55 o 
  -9   8  11        7.25       41.79     58.13 o 
  -8   8  11       19.87        5.40     38.28 o 
  -7   8  11        0.61       12.36     48.94 o 
  -6   8  11      453.25      594.88     63.20 o 
  -5   8  11        8.97      -13.95     53.65 o 
  -4   8  11     1587.05     1513.23     48.41 o 
  -3   8  11     2331.67     2451.19     52.52 o 
  -2   8  11     1116.62     1318.77     51.73 o 
  -1   8  11       10.10      175.94    104.94 o 
   0   8  11      811.52      732.79     50.66 o 
   1   8  11       45.20      148.85     41.29 o 
   2   8  11      748.50      595.22     62.37 o 
   3   8  11      489.69      488.17     50.96 o 
   4   8  11     1475.24     1597.11    113.71 o 
   5   8  11      157.30      183.08     41.32 o 
   6   8  11       12.26      108.82     55.25 o 
  -8   9  11       35.30      139.06     39.13 o 
  -7   9  11      472.37      454.58     43.33 o 
  -6   9  11      190.94      156.96     54.88 o 
  -5   9  11       94.84      116.92     38.31 o 
  -4   9  11     1004.36      998.41     40.35 o 
  -3   9  11       29.69      165.33     69.94 o 
  -2   9  11      736.97      768.08     48.75 o 
  -1   9  11       41.68      118.51    113.45 o 
   0   9  11      816.34      751.80     60.65 o 
   1   9  11     1604.20     1527.32     62.80 o 
   2   9  11      277.56      225.72     49.50 o 
   3   9  11      378.41      410.79     40.02 o 
   4   9  11      619.88      540.50     40.28 o 
   5   9  11       37.05      107.96     41.42 o 
   6   9  11      251.82      302.01     58.73 o 
  -8  10  11       64.15      207.52     58.65 o 
  -7  10  11       28.94       43.49     40.48 o 
  -6  10  11       67.56       32.19     41.79 o 
  -5  10  11        1.33       14.58     41.18 o 
  -4  10  11      176.21      182.23     39.79 o 
  -3  10  11        2.40       12.68     45.16 o 
  -2  10  11     1059.90     1122.47     65.70 o 
  -1  10  11       33.50       -7.94     74.52 o 
   0  10  11       29.03      -58.93     58.93 o 
   1  10  11      142.59      101.36     48.05 o 
   2  10  11      210.35      206.75     48.95 o 
   3  10  11      419.27      354.89     61.08 o 
   4  10  11      228.07      155.38     51.08 o 
   5  10  11       28.63      170.00     50.66 o 
  -7  11  11      235.96      357.73     43.03 o 
  -6  11  11      100.87        5.49     67.35 o 
  -5  11  11        7.24       29.98     39.69 o 
  -4  11  11      130.60      259.07     56.46 o 
  -3  11  11        6.35        7.85     43.35 o 
  -2  11  11       90.90      171.08     58.69 o 
  -1  11  11      182.64      307.21    155.12 o 
   0  11  11      337.23      401.47     49.26 o 
   1  11  11      925.45      918.98    118.62 o 
   2  11  11      311.64      135.99     43.87 o 
   3  11  11      353.74      459.80     51.73 o 
   4  11  11        6.03       -0.29     45.71 o 
   5  11  11       80.02       39.39     40.94 o 
  -6  12  11       63.67       54.20     40.88 o 
  -5  12  11      105.25       68.33     47.44 o 
  -4  12  11        2.88       10.86     40.90 o 
  -3  12  11        1.11      108.10     45.04 o 
  -2  12  11      444.72      369.31     56.74 o 
  -1  12  11        0.04       53.44     44.51 o 
   0  12  11      836.12      797.74     51.52 o 
   1  12  11       54.56       84.47     54.14 o 
   2  12  11      876.04      886.00     54.00 o 
   3  12  11       18.42       57.90     71.48 o 
   4  12  11       48.00      112.32     56.12 o 
  -5  13  11        4.97      139.69     36.61 o 
  -4  13  11      135.81      158.50     51.98 o 
  -3  13  11       45.26      133.93     44.05 o 
  -2  13  11        0.56       42.89     46.31 o 
  -1  13  11       17.86      208.01     61.72 o 
   0  13  11      166.83      318.42     53.39 o 
   1  13  11        0.27      -25.13     43.87 o 
   2  13  11      428.50      508.47    152.08 o 
   3  13  11       42.88      244.47     54.47 o 
  -4  14  11       10.51       86.82     44.03 o 
  -3  14  11       19.24       30.04     39.31 o 
  -2  14  11       91.44      161.99     66.17 o 
  -1  14  11       41.82       45.41     51.98 o 
   0  14  11      393.07      375.03     66.24 o 
   1  14  11        2.25      -32.39     64.74 o 
   2  14  11      265.62      295.90     77.86 o 
  -1  15  11       19.87      -17.27     66.45 o 
 -10   0  12       32.15      -14.60     93.07 o 
  -8   0  12     1122.24     1274.43     66.31 o 
  -6   0  12     3266.12     3139.53     76.65 o 
  -4   0  12      146.92      124.54     86.99 o 
  -2   0  12       45.31       36.16     80.30 o 
   0   0  12     6348.16     6429.36     93.68 o 
   2   0  12    44405.95    44131.10   2346.89 o 
   4   0  12      113.46      204.40     85.16 o 
   6   0  12      156.24      133.22     90.03 o 
 -10   1  12        2.12       52.09     55.66 o 
  -9   1  12      112.62      227.78     51.67 o 
  -8   1  12      862.53      949.14     56.27 o 
  -7   1  12      333.90      428.37     49.50 o 
  -6   1  12      351.50      350.45     48.08 o 
  -5   1  12      441.52      441.03     52.62 o 
  -4   1  12        6.54       40.18     31.48 o 
  -3   1  12        0.98       50.18     46.18 o 
  -2   1  12      541.64      477.40     44.89 o 
  -1   1  12      629.62      667.43     52.24 o 
   0   1  12     6241.22     6384.02     84.29 o 
   1   1  12      472.38      457.07     47.67 o 
   2   1  12        7.93       95.19     50.79 o 
   3   1  12     2264.76     2301.74    106.56 o 
   4   1  12      432.83      518.79     51.16 o 
   5   1  12      115.09      126.17     49.70 o 
   6   1  12      648.36      741.36     53.52 o 
   7   1  12        0.72       23.68     51.84 o 
 -10   2  12        6.78       17.33     93.68 o 
  -9   2  12      244.29      356.66     47.45 o 
  -8   2  12      211.63      247.89     43.85 o 
  -7   2  12       28.94       42.78     61.89 o 
  -6   2  12     1200.29     1130.08     61.47 o 
  -5   2  12      381.74      404.34     52.29 o 
  -4   2  12     1356.16     1309.50     73.89 o 
  -3   2  12      153.80      221.05     44.50 o 
  -2   2  12      402.13      464.57     46.92 o 
  -1   2  12      768.72      735.11     40.86 o 
   0   2  12     3068.97     3081.33     64.45 o 
   1   2  12      119.29      175.90     54.18 o 
   2   2  12     6598.53     6728.24    178.89 o 
   3   2  12     1113.64     1193.94     48.21 o 
   4   2  12      622.35      666.08     63.02 o 
   5   2  12      196.23      298.16     43.46 o 
   6   2  12       76.69       29.82     69.97 o 
   7   2  12        3.94      -24.22     61.91 o 
 -10   3  12        0.43       24.27     53.03 o 
  -9   3  12       66.79      156.88     94.29 o 
  -8   3  12      123.76      218.74     49.90 o 
  -7   3  12     2778.58     2832.87    142.08 o 
  -6   3  12       25.09      -10.17     41.91 o 
  -5   3  12     1307.62     1132.90     66.44 o 
  -4   3  12      107.32      169.35     49.28 o 
  -3   3  12      102.39      140.66     63.84 o 
  -2   3  12     4742.91     5233.25     72.24 o 
  -1   3  12      653.10      652.34     90.09 o 
   0   3  12     1037.84     1113.73     59.53 o 
   1   3  12    11645.76    11601.76    419.56 o 
   2   3  12      632.83      692.11     47.43 o 
   3   3  12     4437.68     4320.81    386.18 o 
   4   3  12       36.91       78.38     53.21 o 
   5   3  12      552.69      563.78     88.50 o 
   6   3  12     1092.29     1034.63    104.78 o 
   7   3  12        5.17       88.89     51.23 o 
 -10   4  12       21.77       72.71     88.81 o 
  -9   4  12       44.42      118.43     44.57 o 
  -8   4  12       13.73       38.53     51.60 o 
  -7   4  12      174.58      219.44     63.27 o 
  -6   4  12      126.28      170.54     60.60 o 
  -5   4  12        5.74       80.19     46.76 o 
  -4   4  12     3349.34     3331.08    106.55 o 
  -3   4  12     1381.00     1451.31     58.68 o 
  -2   4  12      965.23     1028.08     57.23 o 
  -1   4  12        5.29       73.30     62.80 o 
   0   4  12     1426.18     1536.29    114.36 o 
   1   4  12       79.22      114.33     44.09 o 
   2   4  12      115.68      230.71     65.33 o 
   3   4  12      492.00      534.67     74.98 o 
   4   4  12     1371.67     1224.29    118.70 o 
   5   4  12        9.36       71.34     85.70 o 
   6   4  12      254.99      286.88     79.95 o 
   7   4  12       45.52       52.98     56.65 o 
  -9   5  12       23.91       70.89     41.80 o 
  -8   5  12       22.92      181.98     44.19 o 
  -7   5  12      707.68      686.76     36.61 o 
  -6   5  12      328.02      293.84     37.68 o 
  -5   5  12      296.01      246.99     34.14 o 
  -4   5  12     4221.30     3947.65    213.11 o 
  -3   5  12        6.19       70.92     43.96 o 
  -2   5  12     5355.01     5662.62     59.36 o 
  -1   5  12       39.40       18.34     48.94 o 
   0   5  12       27.19      101.38     61.06 o 
   1   5  12     3935.52     3864.56     55.91 o 
   2   5  12      187.91      144.74     51.48 o 
   3   5  12     1838.09     1594.05    112.30 o 
   4   5  12        9.22       47.25     69.01 o 
   5   5  12       45.32       55.81     42.40 o 
   6   5  12     1159.58     1089.11    154.80 o 
   7   5  12      140.62      168.38     46.44 o 
  -9   6  12        2.95      101.28     33.24 o 
  -8   6  12      103.79      119.46     35.27 o 
  -7   6  12       10.41      -29.17     33.49 o 
  -6   6  12       78.69      104.02     41.36 o 
  -5   6  12      206.47      196.97     35.79 o 
  -4   6  12     1273.89     1405.31    123.04 o 
  -3   6  12     3480.93     3505.05     92.87 o 
  -2   6  12      805.79      753.39     89.73 o 
  -1   6  12     1744.79     1652.66     48.39 o 
   0   6  12     3259.66     3610.03     66.67 o 
   1   6  12       32.32      -70.87     70.87 o 
   2   6  12      563.26      532.27     85.16 o 
   3   6  12      436.35      418.47     38.55 o 
   4   6  12     1988.16     2001.10    132.66 o 
   5   6  12      640.39      596.56     40.63 o 
   6   6  12       20.27       20.32     45.29 o 
   7   6  12      137.89      232.20     54.02 o 
  -9   7  12        2.74      -37.57     37.57 o 
  -8   7  12       66.41       59.51     38.51 o 
  -7   7  12       27.71      102.40     33.72 o 
  -6   7  12       40.45       68.70     36.43 o 
  -5   7  12      904.58      855.17     51.42 o 
  -4   7  12       34.65       18.41     52.16 o 
  -3   7  12       21.93       29.21     37.87 o 
  -2   7  12     1206.76     1131.75     52.33 o 
  -1   7  12     2531.50     2401.63     88.81 o 
   0   7  12      334.80      349.81     44.25 o 
   1   7  12      156.40      207.84     49.06 o 
   2   7  12      376.03      539.30    129.57 o 
   3   7  12        0.71       74.68     52.55 o 
   4   7  12      232.02      248.32     42.13 o 
   5   7  12       74.34      121.89     46.98 o 
   6   7  12       20.11      -62.04     69.97 o 
  -8   8  12       12.66      122.80     55.58 o 
  -7   8  12        8.92      -22.76     34.55 o 
  -6   8  12        8.11       30.58     36.70 o 
  -5   8  12       20.42      -31.87     47.13 o 
  -4   8  12      167.71      192.33     64.21 o 
  -3   8  12     4927.43     5058.19    150.76 o 
  -2   8  12      714.37      880.39    180.67 o 
  -1   8  12      405.46      644.69    109.19 o 
   0   8  12      767.24      877.43     91.25 o 
   1   8  12       15.52      241.34    180.67 o 
   2   8  12      181.12      277.24     50.84 o 
   3   8  12       48.23      184.65     90.64 o 
   4   8  12      751.34      853.84    102.14 o 
   5   8  12      496.18      481.76     37.67 o 
   6   8  12       61.88       67.70     53.56 o 
  -8   9  12       38.87      106.18     54.17 o 
  -7   9  12        0.13      103.81     49.20 o 
  -6   9  12      182.27      257.60     43.90 o 
  -5   9  12      363.69      309.65     41.79 o 
  -4   9  12      773.39      804.29     77.21 o 
  -3   9  12       47.36      105.21     42.71 o 
  -2   9  12      777.80      821.99    200.14 o 
  -1   9  12     1432.61     1496.75     69.35 o 
   0   9  12      853.14     1076.62    118.62 o 
   1   9  12       10.90       80.59    163.94 o 
   2   9  12      157.50      155.38     73.91 o 
   3   9  12      202.11      327.84     76.95 o 
   4   9  12      759.93      793.70     53.13 o 
   5   9  12      142.82      168.15     44.94 o 
  -7  10  12        6.54       11.34     48.64 o 
  -6  10  12       35.75       51.55     43.32 o 
  -5  10  12      201.13      248.65     42.74 o 
  -4  10  12        4.19        9.01     42.07 o 
  -3  10  12      482.43      492.46     51.54 o 
  -2  10  12      145.61      216.55     48.16 o 
  -1  10  12       21.50      -86.38     86.38 o 
   0  10  12        0.14      223.62     92.77 o 
   1  10  12      294.29      339.61     52.42 o 
   2  10  12      121.77       65.97     45.62 o 
   3  10  12      334.63      471.94     83.04 o 
   4  10  12      112.11       93.58     42.78 o 
   5  10  12       64.12       74.58     45.46 o 
  -7  11  12      210.81      197.12     51.89 o 
  -6  11  12      258.84      410.41     82.56 o 
  -5  11  12       30.22      -51.01     51.01 o 
  -4  11  12      580.12      527.57     48.95 o 
  -3  11  12       52.34      226.22     74.70 o 
  -2  11  12      587.60      514.63     76.95 o 
  -1  11  12      686.24      649.32     97.64 o 
   0  11  12      370.74      348.12     82.43 o 
   1  11  12      142.17       16.29     91.25 o 
   2  11  12        2.21       77.77     84.25 o 
   3  11  12        1.14       66.78     50.26 o 
   4  11  12      150.13      133.21     53.32 o 
  -6  12  12       16.02       45.20     46.88 o 
  -5  12  12      539.04      466.91     46.57 o 
  -4  12  12        7.25       38.47     42.70 o 
  -3  12  12        1.41      -40.00     40.00 o 
  -2  12  12        0.66       24.97    144.48 o 
  -1  12  12      478.50      409.74     51.67 o 
   0  12  12        2.15       58.35    182.50 o 
   1  12  12      471.66      543.75     53.34 o 
   2  12  12        8.81       98.01    102.20 o 
   3  12  12      725.79      671.55     55.37 o 
   4  12  12       16.60        4.26     94.90 o 
  -5  13  12        4.25       10.56     68.14 o 
  -4  13  12       79.28       86.71     43.61 o 
  -3  13  12      126.33       54.91     49.33 o 
  -2  13  12       21.53       43.58     49.85 o 
  -1  13  12      200.74      340.17    171.24 o 
   0  13  12       24.49       57.33     72.39 o 
   1  13  12      157.14      408.51    172.76 o 
   2  13  12        0.68      -54.09     54.09 o 
  -3  14  12       15.84      -54.53     54.53 o 
  -2  14  12        1.35       30.11     61.14 o 
  -1  14  12      282.02      262.39     65.55 o 
   0  14  12        0.25       82.52    175.80 o 
   1  14  12       53.31      -40.97     46.88 o 
  -9   0  13       38.74       38.93     62.66 o 
  -7   0  13        2.33      -18.86     83.95 o 
  -5   0  13     8055.54     7359.94    582.16 o 
  -3   0  13     3868.43     3895.96    381.72 o 
  -1   0  13     2571.51     2793.11    127.14 o 
   1   0  13     4544.70     4897.32    338.23 o 
   3   0  13     2372.60     2762.38     98.55 o 
   5   0  13     1970.90     2000.15     73.00 o 
   7   0  13       57.95       50.45     88.21 o 
 -10   1  13       35.92       69.65     66.24 o 
  -9   1  13      349.23      438.73     63.88 o 
  -8   1  13       85.33      121.47    123.79 o 
  -7   1  13      607.77      737.18    116.80 o 
  -6   1  13      375.90      401.01     43.99 o 
  -5   1  13     1021.13     1113.46    142.15 o 
  -4   1  13     1048.02     1071.52     45.23 o 
  -3   1  13      220.12      164.19     42.62 o 
  -2   1  13     1066.51     1165.52     56.19 o 
  -1   1  13     3126.66     3142.26     64.01 o 
   0   1  13       18.80       25.89     43.70 o 
   1   1  13       68.23      105.18     47.09 o 
   2   1  13       94.63      105.56     43.26 o 
   3   1  13       98.02       77.38     82.13 o 
   4   1  13      370.68      421.57     73.91 o 
   5   1  13      870.05     1074.15     53.96 o 
   6   1  13      285.72      230.34    112.75 o 
   7   1  13       39.33        3.95     53.13 o 
 -10   2  13       12.82      -46.88     46.88 o 
  -9   2  13       54.92      -16.91     52.54 o 
  -8   2  13        1.11      142.16     60.86 o 
  -7   2  13        2.80       50.58     71.71 o 
  -6   2  13      121.82      224.70     63.46 o 
  -5   2  13     5050.72     5066.07    253.36 o 
  -4   2  13      492.32      435.44     43.49 o 
  -3   2  13      598.93      614.57     56.67 o 
  -2   2  13       17.60       46.35     44.38 o 
  -1   2  13      159.61      175.04     47.07 o 
   0   2  13      409.71      386.23     47.03 o 
   1   2  13     3095.24     3294.42     53.78 o 
   2   2  13     1085.49     1017.47     49.41 o 
   3   2  13     2917.27     2895.33     67.33 o 
   4   2  13      407.31      410.43     62.58 o 
   5   2  13      524.04      487.01     46.29 o 
   6   2  13        2.16      -10.09     51.23 o 
   7   2  13        0.89       27.68     86.10 o 
 -10   3  13        8.58      -23.12     94.29 o 
  -9   3  13      128.74      241.66     83.64 o 
  -8   3  13        4.44      -13.86    162.42 o 
  -7   3  13       20.05      -41.67     41.67 o 
  -6   3  13      115.83      133.17     48.08 o 
  -5   3  13       46.57       63.36     47.86 o 
  -4   3  13     4215.37     3989.46    211.75 o 
  -3   3  13      561.29      631.12     54.25 o 
  -2   3  13     1169.45     1187.72     95.86 o 
  -1   3  13     9036.89     8644.99    703.25 o 
   0   3  13      964.08     1032.38     87.19 o 
   1   3  13      658.26      664.78     56.71 o 
   2   3  13      166.50      154.36     52.11 o 
   3   3  13       36.90       90.09     44.94 o 
   4   3  13     1562.47     1518.72    116.32 o 
   5   3  13     1107.54     1065.11    129.06 o 
   6   3  13      538.43      603.22     81.06 o 
   7   3  13      105.81      271.40     53.50 o 
  -9   4  13        0.98       16.82     48.08 o 
  -8   4  13       10.59       -4.98     38.44 o 
  -7   4  13        8.41      -35.21     35.21 o 
  -6   4  13      560.72      774.86     63.26 o 
  -5   4  13      259.77      397.91     49.05 o 
  -4   4  13      489.47      502.03     50.51 o 
  -3   4  13     1701.61     1749.46     57.26 o 
  -2   4  13      537.68      519.71     43.13 o 
  -1   4  13     1994.78     2012.75    132.61 o 
   0   4  13      173.19      193.09     51.98 o 
   1   4  13      942.87     1046.39     52.63 o 
   2   4  13      221.58      169.91     45.79 o 
   3   4  13      129.56      146.15     41.51 o 
   4   4  13       32.63       70.68     44.15 o 
   5   4  13       12.64      -20.63     49.96 o 
   6   4  13        2.30      106.06    106.34 o 
   7   4  13      169.54      330.28    102.53 o 
  -9   5  13      117.32      296.39     61.34 o 
  -8   5  13       13.41       17.21     46.54 o 
  -7   5  13       30.14       55.97     38.98 o 
  -6   5  13      633.63      727.15     89.56 o 
  -5   5  13      863.80      791.86     62.08 o 
  -4   5  13      423.74      421.36     46.36 o 
  -3   5  13     1746.71     1711.46     73.24 o 
  -2   5  13       20.19      146.87     60.18 o 
  -1   5  13     2514.69     2682.29     99.76 o 
   0   5  13      356.08      388.49     51.29 o 
   1   5  13      651.95      722.95     44.48 o 
   2   5  13       20.35       60.18     47.26 o 
   3   5  13        6.42      -10.29     46.51 o 
   4   5  13     1675.48     1442.51     93.02 o 
   5   5  13      642.00      531.06     75.71 o 
   6   5  13       22.85      130.17     47.34 o 
  -9   6  13        1.69       46.80     45.37 o 
  -8   6  13       72.49      233.34     43.32 o 
  -7   6  13      366.99      351.89     39.42 o 
  -6   6  13        5.48       58.45     36.51 o 
  -5   6  13       28.04       59.02     42.32 o 
  -4   6  13      233.51      326.95     39.58 o 
  -3   6  13     3783.76     3639.84     81.92 o 
  -2   6  13      458.77      546.41     56.57 o 
  -1   6  13     2058.72     1960.41     49.01 o 
   0   6  13     4174.32     4197.99     69.65 o 
   1   6  13      529.84      524.48     50.51 o 
   2   6  13      124.93      224.61     58.93 o 
   3   6  13        8.39        4.11     42.93 o 
   4   6  13      385.78      341.93     40.49 o 
   5   6  13      306.55      480.31     48.47 o 
   6   6  13       30.28       26.36     55.98 o 
  -9   7  13        3.05      -44.62     44.62 o 
  -8   7  13       13.89       21.81     55.08 o 
  -7   7  13       22.60       43.57     37.71 o 
  -6   7  13      256.14      344.59     54.88 o 
  -5   7  13        0.28       32.64     36.09 o 
  -4   7  13       54.87       64.67     44.21 o 
  -3   7  13      696.84      814.66     75.37 o 
  -2   7  13     2739.06     2509.06    122.58 o 
  -1   7  13      137.93       94.29     61.14 o 
   0   7  13       44.09      139.01    180.97 o 
   1   7  13      398.07      304.10     50.15 o 
   2   7  13       56.26       95.81    114.06 o 
   3   7  13      276.29      418.77     76.04 o 
   4   7  13      221.59      178.15     42.61 o 
   5   7  13      326.73      287.36     49.49 o 
   6   7  13       80.88      138.75     57.30 o 
  -8   8  13       91.96      172.93     87.23 o 
  -7   8  13      318.13      349.38     36.64 o 
  -6   8  13        0.49       69.14     41.92 o 
  -5   8  13       15.77       49.11     75.11 o 
  -4   8  13      426.73      483.97     40.64 o 
  -3   8  13      365.28      336.48    112.23 o 
  -2   8  13      247.79      321.77     48.72 o 
  -1   8  13      123.11       28.41     47.82 o 
   0   8  13     3264.49     3188.11     79.69 o 
   1   8  13       90.11       85.40     48.54 o 
   2   8  13       74.71      108.86     80.30 o 
   3   8  13       60.56      197.33     50.51 o 
   4   8  13      565.37      586.39     46.11 o 
   5   8  13       43.82       16.12     43.30 o 
  -8   9  13       15.31       80.44     40.61 o 
  -7   9  13      237.05      315.48     90.98 o 
  -6   9  13        4.50       80.56     42.01 o 
  -5   9  13      191.29       81.58     40.50 o 
  -4   9  13        3.69        2.76     46.60 o 
  -3   9  13      197.56      198.29     58.70 o 
  -2   9  13     1778.55     1772.02    122.58 o 
  -1   9  13      475.94      417.86     48.27 o 
   0   9  13       80.90       17.09     56.57 o 
   1   9  13     1445.95     1432.32     83.95 o 
   2   9  13      286.93      236.93     49.06 o 
   3   9  13      883.54      762.03     46.23 o 
   4   9  13      244.48      229.55     52.87 o 
   5   9  13       21.99      -38.63     50.75 o 
  -7  10  13      169.73      237.53     41.06 o 
  -6  10  13      282.22      359.84     61.90 o 
  -5  10  13        6.22       75.38     45.10 o 
  -4  10  13      169.86      229.32     48.33 o 
  -3  10  13       71.72      164.01     48.12 o 
  -2  10  13       38.88       16.96     58.70 o 
  -1  10  13       26.21       -6.15     49.63 o 
   0  10  13      324.76      350.55    118.01 o 
   1  10  13      259.78      138.90     52.62 o 
   2  10  13      205.13      336.28     76.65 o 
   3  10  13        0.12       40.56     82.43 o 
   4  10  13       66.21      -30.47     74.52 o 
  -6  11  13        1.71      212.09    118.21 o 
  -5  11  13      272.63      271.25     38.19 o 
  -4  11  13       22.29       32.90     54.09 o 
  -3  11  13      136.60      234.59     69.04 o 
  -2  11  13      203.79      161.31     97.94 o 
  -1  11  13      517.51      558.19    151.17 o 
   0  11  13      370.32      371.74    140.52 o 
   1  11  13      589.46      560.66     64.31 o 
   2  11  13       45.08      240.41    198.92 o 
   3  11  13      477.95      351.44     47.32 o 
   4  11  13       69.30      148.38     66.92 o 
  -6  12  13      391.27      377.32     77.58 o 
  -5  12  13        0.22      -38.63     38.63 o 
  -4  12  13       37.73      205.76     60.41 o 
  -3  12  13       13.70       92.34    147.82 o 
  -2  12  13       62.93        1.19     54.14 o 
  -1  12  13       80.31      171.18     44.30 o 
   0  12  13        1.33       36.16     62.66 o 
   1  12  13       11.40      -30.41     52.54 o 
   2  12  13      792.91      762.51     90.64 o 
   3  12  13        4.37      143.97     54.45 o 
  -4  13  13      233.36      291.11     42.38 o 
  -3  13  13        6.25       98.89     53.00 o 
  -2  13  13       40.40      -52.82    118.62 o 
  -1  13  13        5.78      323.85    144.48 o 
   0  13  13      111.38      255.46     65.59 o 
   1  13  13      112.57       98.23     52.99 o 
   2  13  13       40.19       -0.31     93.68 o 
  -2  14  13       38.47      143.29     46.67 o 
  -1  14  13        4.89       13.62     66.43 o 
  -8   0  14      250.44      315.72     64.48 o 
  -6   0  14     1771.46     1870.22    142.65 o 
  -4   0  14       49.76       31.51     47.58 o 
  -2   0  14     6508.52     6442.94    113.15 o 
   0   0  14     3301.91     3293.23    118.32 o 
   2   0  14     2991.59     3047.00    270.40 o 
   4   0  14      721.12      800.55     88.81 o 
   6   0  14     1094.05     1090.72     96.72 o 
  -9   1  14        8.24      -18.25    144.78 o 
  -8   1  14      253.70      276.24     61.72 o 
  -7   1  14       50.48       40.12    132.01 o 
  -6   1  14      446.11      573.53    153.11 o 
  -5   1  14      343.52      345.77     35.22 o 
  -4   1  14     2747.38     2664.81    175.17 o 
  -3   1  14       99.19      100.29     42.15 o 
  -2   1  14        7.92       -7.43     38.77 o 
  -1   1  14      577.76      564.96     46.40 o 
   0   1  14      921.40      927.99     67.52 o 
   1   1  14     2940.19     2997.96     81.88 o 
   2   1  14     1040.99     1076.33     69.78 o 
   3   1  14      606.80      518.03     57.84 o 
   4   1  14      429.84      610.33    111.32 o 
   5   1  14        3.16       66.26     62.58 o 
   6   1  14       68.53       44.47     46.08 o 
   7   1  14       28.68       96.04     54.54 o 
  -9   2  14        4.07        6.61     74.21 o 
  -8   2  14        6.71      152.79     61.29 o 
  -7   2  14      173.35      113.89     87.58 o 
  -6   2  14     1668.04     1582.00     55.12 o 
  -5   2  14      541.54      658.99    100.70 o 
  -4   2  14      343.60      453.79     87.75 o 
  -3   2  14     1261.12     1338.18     84.41 o 
  -2   2  14     4406.68     4203.71    227.32 o 
  -1   2  14     1245.68     1326.33     65.76 o 
   0   2  14      783.14      794.98     46.66 o 
   1   2  14      830.43      838.90     55.31 o 
   2   2  14     4533.84     4599.48     80.44 o 
   3   2  14        5.18       -8.10     49.28 o 
   4   2  14      144.67      311.84     49.52 o 
   5   2  14       47.46       48.94     53.50 o 
   6   2  14      455.19      410.29     75.05 o 
   7   2  14       20.82      113.76     93.68 o 
  -9   3  14       60.10      -65.38     65.38 o 
  -8   3  14      142.01      211.65     41.28 o 
  -7   3  14       94.78       56.32     75.19 o 
  -6   3  14        3.52       64.37     54.80 o 
  -5   3  14       57.60      215.97     86.75 o 
  -4   3  14      181.32      148.25     48.58 o 
  -3   3  14      965.82      918.09     51.27 o 
  -2   3  14     3581.81     3824.80    126.10 o 
  -1   3  14     6591.92     6015.28    490.32 o 
   0   3  14      354.78      427.60     74.26 o 
   1   3  14     5287.64     5395.20     66.69 o 
   2   3  14     2978.19     3042.92     83.47 o 
   3   3  14     2478.52     2504.63    215.29 o 
   4   3  14      307.14      363.71     59.88 o 
   5   3  14       46.68       90.31     49.39 o 
   6   3  14      235.55      222.37     52.76 o 
  -9   4  14       55.26      217.19     52.43 o 
  -8   4  14      409.58      375.26     62.14 o 
  -7   4  14      220.73      209.91     49.62 o 
  -6   4  14        1.25       44.93     59.81 o 
  -5   4  14        8.46       52.40     41.40 o 
  -4   4  14     1154.23     1148.37     70.72 o 
  -3   4  14     1038.34     1028.35     94.71 o 
  -2   4  14       28.99        6.95     73.21 o 
  -1   4  14      122.08      107.97     42.35 o 
   0   4  14     2553.18     2734.47     67.95 o 
   1   4  14     2770.06     2740.34    114.06 o 
   2   4  14        2.99       -1.49     41.57 o 
   3   4  14      251.59      256.76     35.98 o 
   4   4  14       26.36      -27.10     39.48 o 
   5   4  14        2.77      -22.43     44.41 o 
   6   4  14      216.95      182.35     56.53 o 
  -9   5  14        0.27      -45.84     45.84 o 
  -8   5  14        8.77      -38.69     38.69 o 
  -7   5  14       11.57       84.81     37.12 o 
  -6   5  14      323.48      363.56     37.49 o 
  -5   5  14        1.87      -14.41     37.30 o 
  -4   5  14        7.05       -5.07     41.41 o 
  -3   5  14     5663.78     5526.95    271.22 o 
  -2   5  14     5494.65     5483.12     63.29 o 
  -1   5  14     1175.47     1185.92     61.94 o 
   0   5  14       48.99      197.09     73.91 o 
   1   5  14      565.37      498.07     50.27 o 
   2   5  14      739.75      827.99     61.08 o 
   3   5  14      924.87      929.71     96.85 o 
   4   5  14       18.64      106.57     47.38 o 
   5   5  14       86.22       88.18     44.99 o 
   6   5  14      108.33      143.06     77.02 o 
  -9   6  14        0.17       15.63     41.00 o 
  -8   6  14      254.57      388.76     69.03 o 
  -7   6  14      233.70      287.20     68.77 o 
  -6   6  14      134.03       98.70     37.21 o 
  -5   6  14       32.21       48.89     43.96 o 
  -4   6  14       73.36      106.32     44.74 o 
  -3   6  14      645.04      807.51     76.29 o 
  -2   6  14       15.96      -38.05    159.08 o 
  -1   6  14     1339.03     1413.60     90.03 o 
   0   6  14     4594.96     4318.23    122.27 o 
   1   6  14      654.26      739.13     60.43 o 
   2   6  14      207.20      323.85     73.61 o 
   3   6  14      776.89      744.95     55.78 o 
   4   6  14       23.84       37.30     37.81 o 
   5   6  14      163.13      244.69    106.55 o 
   6   6  14       22.79       60.68     54.43 o 
  -8   7  14        2.97      183.01     58.13 o 
  -7   7  14       42.21        5.76     38.26 o 
  -6   7  14       16.80       57.65     58.30 o 
  -5   7  14      251.70      346.63     46.62 o 
  -4   7  14      145.47       48.06     43.83 o 
  -3   7  14     1710.72     1842.38    104.02 o 
  -2   7  14      752.12      956.17     61.94 o 
  -1   7  14      124.93      168.76     50.07 o 
   0   7  14      279.94      419.48     49.52 o 
   1   7  14      499.80      536.86    105.54 o 
   2   7  14      164.24      205.55     74.21 o 
   3   7  14      205.77      253.40    132.31 o 
   4   7  14      362.17      354.10     46.35 o 
   5   7  14      111.73      184.26     43.16 o 
  -8   8  14      145.50       90.11     64.36 o 
  -7   8  14      193.04      284.65     36.40 o 
  -6   8  14      213.08      263.05     65.31 o 
  -5   8  14       40.85       37.90     37.77 o 
  -4   8  14       70.84      175.32     41.91 o 
  -3   8  14      937.05      794.41     53.53 o 
  -2   8  14      136.82      159.37    191.92 o 
  -1   8  14     2427.11     2492.50     79.69 o 
   0   8  14      911.56     1053.70    174.28 o 
   1   8  14      728.13      603.25     58.09 o 
   2   8  14        6.61       80.87     50.47 o 
   3   8  14      115.53       43.72     57.49 o 
   4   8  14       36.87       24.61     63.57 o 
   5   8  14      156.92      245.27     41.14 o 
  -7   9  14        8.83       67.65     62.16 o 
  -6   9  14       27.13       31.54     46.97 o 
  -5   9  14        5.57       51.55     47.81 o 
  -4   9  14      577.15      588.53     50.84 o 
  -3   9  14      773.71      892.47     61.70 o 
  -2   9  14      281.38      334.63     51.27 o 
  -1   9  14      758.80      701.90     45.54 o 
   0   9  14       10.64      -50.96     50.96 o 
   1   9  14      868.30      898.28     79.99 o 
   2   9  14       53.51      182.72     49.28 o 
   3   9  14      206.89      223.87     75.13 o 
   4   9  14      355.86      500.85    194.36 o 
   5   9  14      177.02      151.48     51.41 o 
  -7  10  14      268.97      289.81     48.98 o 
  -6  10  14      193.42      113.24     41.61 o 
  -5  10  14        6.18       67.12     37.58 o 
  -4  10  14      231.38      284.86    116.39 o 
  -3  10  14        1.57      -61.51     61.51 o 
  -2  10  14       10.88       12.35     48.90 o 
  -1  10  14      527.94      572.42     52.12 o 
   0  10  14        0.78      -50.84     50.84 o 
   1  10  14      211.59      275.81     46.24 o 
   2  10  14      120.18      180.00    112.54 o 
   3  10  14        1.92       28.59     63.23 o 
   4  10  14       49.44      114.23     75.13 o 
  -6  11  14       12.95       68.67     49.87 o 
  -5  11  14      382.77      370.84     44.20 o 
  -4  11  14      382.71      358.98     63.62 o 
  -3  11  14        5.32       91.20     50.08 o 
  -2  11  14      292.52      320.73     60.43 o 
  -1  11  14      150.20      257.99     62.05 o 
   0  11  14      155.38      147.53    168.81 o 
   1  11  14      117.58      308.12     70.26 o 
   2  11  14       60.09       26.55    132.01 o 
   3  11  14      121.21      357.00    159.99 o 
  -5  12  14      121.65      163.90     46.68 o 
  -4  12  14        8.39       89.78     64.22 o 
  -3  12  14      283.44      370.02     97.64 o 
  -2  12  14        3.06       54.56     52.21 o 
  -1  12  14       11.42      137.02     51.73 o 
   0  12  14       27.93       73.64     45.16 o 
   1  12  14       55.01      213.58    121.97 o 
   2  12  14       15.43      -18.89     65.38 o 
  -4  13  14       10.92       -0.85    140.22 o 
  -3  13  14        0.88       56.06     46.23 o 
  -2  13  14        3.35       12.72     76.95 o 
  -1  13  14       61.19      -28.96    116.19 o 
   0  13  14        1.21      201.08     67.10 o 
   1  13  14        3.08        5.74     67.22 o 
  -9   0  15       36.63       85.77     90.03 o 
  -7   0  15      406.25      554.18     86.38 o 
  -5   0  15     1225.78     1239.35     63.16 o 
  -3   0  15     5684.38     5675.82    326.97 o 
  -1   0  15      458.40      439.83     60.65 o 
   1   0  15       59.52       36.74     60.41 o 
   3   0  15      917.75     1049.96     89.42 o 
   5   0  15     3792.15     4048.36    106.46 o 
  -9   1  15       21.30      -21.50     75.43 o 
  -8   1  15      165.16      359.49     90.94 o 
  -7   1  15      202.18      279.11     49.85 o 
  -6   1  15        2.90       75.44     38.68 o 
  -5   1  15     4032.68     3898.18    649.66 o 
  -4   1  15      905.15      775.25     43.37 o 
  -3   1  15      106.42      119.44     38.45 o 
  -2   1  15      310.46      404.18     45.55 o 
  -1   1  15        2.48       29.97     46.25 o 
   0   1  15      755.80      811.73     45.39 o 
   1   1  15       57.06       89.65     42.72 o 
   2   1  15      138.77      124.65     55.36 o 
   3   1  15     4268.31     4233.89     73.49 o 
   4   1  15      495.22      499.18     93.07 o 
   5   1  15      298.21      306.93     73.91 o 
   6   1  15       30.10      105.68     53.25 o 
  -9   2  15       57.24       49.44     53.34 o 
  -8   2  15       46.66       32.90     63.66 o 
  -7   2  15       27.11       88.40     38.33 o 
  -6   2  15     1492.83     1593.55    150.47 o 
  -5   2  15      110.38      199.96     53.38 o 
  -4   2  15     1979.87     1988.92     99.14 o 
  -3   2  15     1678.39     1827.05    136.19 o 
  -2   2  15      342.53      384.06     44.08 o 
  -1   2  15     1722.53     1595.75     91.40 o 
   0   2  15     1036.02      999.83     60.58 o 
   1   2  15      152.97      161.65     43.39 o 
   2   2  15     1380.08     1335.32     56.31 o 
   3   2  15      128.06      148.69     71.77 o 
   4   2  15      833.35      934.05     64.73 o 
   5   2  15     1666.09     1573.39    208.70 o 
   6   2  15        9.00       60.22     62.95 o 
  -9   3  15       34.74       -1.77     53.34 o 
  -8   3  15        0.34       54.12     84.88 o 
  -7   3  15       36.70       40.22     51.89 o 
  -6   3  15      364.52      444.26     65.57 o 
  -5   3  15     1549.10     1513.52    117.29 o 
  -4   3  15     2264.45     2406.91    112.75 o 
  -3   3  15       37.04       48.98     38.41 o 
  -2   3  15     3884.13     3913.38     64.34 o 
  -1   3  15        4.61       80.85     47.12 o 
   0   3  15      326.90      425.53     56.92 o 
   1   3  15     1709.74     1905.88     59.36 o 
   2   3  15       76.80      191.84     52.73 o 
   3   3  15      443.68      362.84     80.09 o 
   4   3  15     1476.08     1376.43    217.99 o 
   5   3  15       41.08      123.35     44.28 o 
   6   3  15      419.25      344.73    134.88 o 
  -9   4  15      198.99      154.90     53.14 o 
  -8   4  15        1.90      -13.45     43.68 o 
  -7   4  15       84.18      156.78     42.35 o 
  -6   4  15      655.40      846.18     60.36 o 
  -5   4  15       12.43       61.11     47.71 o 
  -4   4  15     1925.90     2111.30     64.19 o 
  -3   4  15       31.26       51.22     51.18 o 
  -2   4  15      151.77      226.32     53.11 o 
  -1   4  15     4939.26     5037.83    173.68 o 
   0   4  15      446.06      607.45     61.04 o 
   1   4  15        0.56       31.63     58.50 o 
   2   4  15      291.72      253.21     48.83 o 
   3   4  15      249.52      341.91     40.77 o 
   4   4  15      767.05      726.45     89.47 o 
   5   4  15      100.00       31.07     56.07 o 
   6   4  15       24.88       73.33     54.13 o 
  -9   5  15       45.13      167.53     37.68 o 
  -8   5  15       66.49      175.97     47.11 o 
  -7   5  15      452.16      360.57     36.34 o 
  -6   5  15       69.03       96.80     41.83 o 
  -5   5  15        4.17        3.35     37.42 o 
  -4   5  15     1815.71     1803.80    106.33 o 
  -3   5  15     2084.84     1991.13    101.41 o 
  -2   5  15       33.84       74.81     48.93 o 
  -1   5  15      148.50       96.11     60.22 o 
   0   5  15      460.21      482.36     61.04 o 
   1   5  15     5166.12     4763.15    188.27 o 
   2   5  15        5.12      -99.16     99.16 o 
   3   5  15       38.52       25.99     38.72 o 
   4   5  15      750.93      588.19     52.77 o 
   5   5  15       80.64        0.98     54.87 o 
   6   5  15      159.07       63.85     56.20 o 
  -8   6  15       89.55      107.05     65.95 o 
  -7   6  15      188.82      159.16     43.68 o 
  -6   6  15      161.63      198.70     44.12 o 
  -5   6  15       60.98      174.41     35.52 o 
  -4   6  15       35.10       61.93     41.57 o 
  -3   6  15      146.68      252.93     48.72 o 
  -2   6  15       17.22       87.10     47.47 o 
  -1   6  15     2029.03     2084.58     79.39 o 
   0   6  15     2132.50     2255.90     66.46 o 
   1   6  15      190.78      307.30     48.27 o 
   2   6  15      351.95      402.43     68.13 o 
   3   6  15      629.85      611.06    113.15 o 
   4   6  15      155.30      161.74     50.24 o 
   5   6  15        0.75       66.09     59.69 o 
  -8   7  15      138.96      140.20     40.20 o 
  -7   7  15      134.28       73.70     54.32 o 
  -6   7  15       19.30      163.97     94.13 o 
  -5   7  15       20.82       28.05     47.11 o 
  -4   7  15      181.34      193.79     45.74 o 
  -3   7  15      512.04      419.95     82.12 o 
  -2   7  15     1895.37     1952.61     75.13 o 
  -1   7  15       53.51       77.91    119.53 o 
   0   7  15     2689.78     2468.17     58.53 o 
   1   7  15     1052.44      910.96     63.88 o 
   2   7  15      263.38      181.06     73.91 o 
   3   7  15       22.27       78.20     44.30 o 
   4   7  15       48.55      466.21    116.49 o 
   5   7  15      107.63      210.47     53.91 o 
  -8   8  15      109.53      129.80     45.73 o 
  -7   8  15       46.03       73.79     40.69 o 
  -6   8  15       26.31      116.36     46.32 o 
  -5   8  15      171.58      194.21     40.59 o 
  -4   8  15        0.78       93.94     53.76 o 
  -3   8  15      273.81      288.36    157.25 o 
  -2   8  15      162.24      150.05    207.44 o 
  -1   8  15       30.89      149.97     60.00 o 
   0   8  15     2227.64     2068.44     56.50 o 
   1   8  15      435.57      550.55    144.17 o 
   2   8  15      988.76      945.57    135.05 o 
   3   8  15      398.47      410.86     52.66 o 
   4   8  15       15.67       82.32     44.52 o 
   5   8  15       24.65        4.87     94.90 o 
  -7   9  15       38.62       76.54     42.76 o 
  -6   9  15      197.24      216.07     49.61 o 
  -5   9  15       67.18       92.93     49.62 o 
  -4   9  15        1.25        6.99     49.97 o 
  -3   9  15       91.03       55.32     49.74 o 
  -2   9  15      579.19      700.34     62.78 o 
  -1   9  15      313.64      344.16     62.33 o 
   0   9  15      766.30      812.83     63.45 o 
   1   9  15      107.40      227.28     50.18 o 
   2   9  15      195.50      218.87    113.15 o 
   3   9  15      126.03      226.78    103.72 o 
   4   9  15        7.16      158.10     53.11 o 
  -6  10  15        2.82       15.01     44.48 o 
  -5  10  15       33.53       49.59     40.92 o 
  -4  10  15       12.11      -62.58     62.58 o 
  -3  10  15      152.32      156.05     48.36 o 
  -2  10  15      194.76      207.05     49.70 o 
  -1  10  15      588.54      676.63    136.57 o 
   0  10  15      461.84      409.03     88.81 o 
   1  10  15      557.27      510.46     46.23 o 
   2  10  15       30.59       58.90     64.09 o 
   3  10  15      129.81       33.77     64.09 o 
  -6  11  15      233.24      193.11     49.73 o 
  -5  11  15        4.79       14.45     46.04 o 
  -4  11  15       77.78       68.96     52.95 o 
  -3  11  15       28.88      102.00    127.14 o 
  -2  11  15        0.92      140.00     63.64 o 
  -1  11  15       61.18       24.77     94.90 o 
   0  11  15       35.42      118.19     53.07 o 
   1  11  15      305.30      306.74     85.47 o 
   2  11  15      218.03      231.81     67.22 o 
  -4  12  15       41.54       43.09     46.00 o 
  -3  12  15      207.49      267.52     45.57 o 
  -2  12  15      349.74      379.54     67.52 o 
  -1  12  15       13.81       64.55    284.69 o 
   0  12  15        6.80       83.24    104.94 o 
   1  12  15       40.85      -18.73     67.32 o 
   2  12  15       19.12      -54.14     95.51 o 
  -2  13  15        6.74      -68.13     68.13 o 
  -1  13  15       52.99      151.58    127.44 o 
  -8   0  16      374.29      345.53     90.03 o 
  -6   0  16       13.17      -21.21     49.18 o 
  -4   0  16      363.99      417.83     60.73 o 
  -2   0  16     4513.72     4311.85    226.90 o 
   0   0  16      703.04      871.52     69.13 o 
   2   0  16       91.06      185.19     65.39 o 
   4   0  16      794.67      827.92     93.68 o 
   6   0  16      176.02      104.63     94.90 o 
  -9   1  16        2.22       94.19     65.14 o 
  -8   1  16       20.24      -59.31     59.31 o 
  -7   1  16      284.42      362.84     62.58 o 
  -6   1  16      566.99      484.00     39.88 o 
  -5   1  16      104.12       76.69     38.07 o 
  -4   1  16     1595.16     1598.99     82.97 o 
  -3   1  16       11.32       44.20     41.96 o 
  -2   1  16     4178.65     4044.09    101.50 o 
  -1   1  16      506.08      422.76     43.25 o 
   0   1  16      391.24      373.95     43.42 o 
   1   1  16      108.22      104.54     69.30 o 
   2   1  16     3784.60     3725.64     66.60 o 
   3   1  16      228.23      296.34     68.79 o 
   4   1  16       15.59        3.29     72.39 o 
   5   1  16       12.34      -21.16     65.60 o 
   6   1  16      283.51      184.97     58.44 o 
  -9   2  16       17.48       90.09     53.11 o 
  -8   2  16       77.21      238.04    159.99 o 
  -7   2  16       48.23      -28.33     38.74 o 
  -6   2  16       62.01      151.74     37.94 o 
  -5   2  16        7.73       52.91     49.38 o 
  -4   2  16       66.72       80.30     49.12 o 
  -3   2  16     2887.61     2758.34    209.85 o 
  -2   2  16     2455.01     2453.12     88.94 o 
  -1   2  16     1566.55     1531.58     51.35 o 
   0   2  16      467.52      537.91     48.11 o 
   1   2  16     1053.46     1021.05     48.19 o 
   2   2  16      142.08      114.93     53.20 o 
   3   2  16      145.36      170.46     64.35 o 
   4   2  16      563.81      574.83    124.40 o 
   5   2  16       94.90       50.45     53.00 o 
   6   2  16      244.75      145.14     55.25 o 
  -9   3  16       29.30       60.34    143.26 o 
  -8   3  16       23.54      -44.41     44.41 o 
  -7   3  16        6.13      -13.81     50.41 o 
  -6   3  16      530.07      608.64     49.52 o 
  -5   3  16      453.29      482.81     43.93 o 
  -4   3  16       43.61       -7.61     56.13 o 
  -3   3  16       60.21      -39.23     49.61 o 
  -2   3  16      115.90      261.05     62.68 o 
  -1   3  16      567.63      567.85     61.46 o 
   0   3  16      359.64      452.38     58.09 o 
   1   3  16      205.54      235.43     46.52 o 
   2   3  16     1419.55     1465.52     57.04 o 
   3   3  16      215.48      302.16     63.08 o 
   4   3  16      409.00      379.38     51.80 o 
   5   3  16       23.11       84.13     77.33 o 
  -9   4  16       11.67       35.39     47.36 o 
  -8   4  16      186.67      242.35     67.19 o 
  -7   4  16       74.14      120.91     38.66 o 
  -6   4  16      415.25      547.23     84.68 o 
  -5   4  16       78.18      103.85     81.19 o 
  -4   4  16      229.82      209.39     43.32 o 
  -3   4  16     2118.09     2148.53    101.96 o 
  -2   4  16     2401.66     2397.11     56.23 o 
  -1   4  16     1958.66     1740.44     65.38 o 
   0   4  16      822.80      847.30     96.42 o 
   1   4  16      621.57      713.50     52.87 o 
   2   4  16     1559.70     1669.96    169.90 o 
   3   4  16      633.20      501.67     48.47 o 
   4   4  16       39.26       38.71     41.41 o 
   5   4  16       70.96      107.59     56.10 o 
  -8   5  16      154.31      160.96     57.07 o 
  -7   5  16       85.70       65.99     66.20 o 
  -6   5  16      554.61      575.31     41.88 o 
  -5   5  16       13.33      105.76     43.33 o 
  -4   5  16        5.06       46.98     46.07 o 
  -3   5  16      100.46      130.80     45.27 o 
  -2   5  16       31.31       76.50     41.27 o 
  -1   5  16      318.56      280.86     63.27 o 
   0   5  16     4267.10     4210.59     61.38 o 
   1   5  16      394.36      303.98     50.75 o 
   2   5  16      272.71      360.42    150.25 o 
   3   5  16        1.40       10.35     45.66 o 
   4   5  16      318.59      347.78     56.76 o 
   5   5  16        1.37      -18.50     50.17 o 
  -8   6  16      154.37      236.85     41.13 o 
  -7   6  16       31.71      119.69     39.48 o 
  -6   6  16        5.92      100.03     46.20 o 
  -5   6  16      117.98      176.26     44.54 o 
  -4   6  16        7.11      -41.50     41.50 o 
  -3   6  16      193.58      276.71    102.20 o 
  -2   6  16        2.19      -48.81     48.81 o 
  -1   6  16      422.82      355.58     99.46 o 
   0   6  16      665.10      757.17     51.53 o 
   1   6  16      161.23      126.31     60.63 o 
   2   6  16     1378.88     1234.86     65.16 o 
   3   6  16     1088.11     1076.13     56.05 o 
   4   6  16       61.27      -76.53     84.78 o 
   5   6  16        2.29      -29.04     62.39 o 
  -8   7  16       54.14       83.04     41.14 o 
  -7   7  16      543.82      575.00     53.51 o 
  -6   7  16       24.84       78.85     56.28 o 
  -5   7  16       20.34        9.21     41.43 o 
  -4   7  16        2.53       37.45     58.56 o 
  -3   7  16      253.28      324.44     62.56 o 
  -2   7  16      425.20      540.32     61.72 o 
  -1   7  16      422.49      399.02     79.39 o 
   0   7  16     1316.72     1361.84     67.52 o 
   1   7  16     1666.74     1680.49     55.10 o 
   2   7  16       40.75       97.58     70.56 o 
   3   7  16      207.28      245.01     56.27 o 
   4   7  16        0.49       46.29    170.03 o 
  -7   8  16       31.59       91.36     40.63 o 
  -6   8  16       37.40       -7.52     46.52 o 
  -5   8  16      525.11      598.67     44.37 o 
  -4   8  16      827.41      789.11     52.75 o 
  -3   8  16        8.41      -50.75     50.75 o 
  -2   8  16        7.51       81.51     43.01 o 
  -1   8  16      648.46      545.06     52.87 o 
   0   8  16      122.46       33.45    143.87 o 
   1   8  16       75.23      150.65    180.06 o 
   2   8  16        0.72       79.38     44.28 o 
   3   8  16      736.02      804.15    126.53 o 
   4   8  16      230.56      210.29     46.67 o 
  -7   9  16      268.83      341.83     68.40 o 
  -6   9  16        0.34      119.99     63.00 o 
  -5   9  16        1.00       57.44     45.91 o 
  -4   9  16       28.34      240.54    215.04 o 
  -3   9  16        0.68      -13.25     51.16 o 
  -2   9  16       25.12      -50.08     50.08 o 
  -1   9  16      223.00      179.77     51.76 o 
   0   9  16      133.18      158.01     46.02 o 
   1   9  16      756.18      707.48     80.60 o 
   2   9  16       28.42       58.24     53.32 o 
   3   9  16       29.33      177.32     63.66 o 
  -6  10  16      202.98      286.51     75.86 o 
  -5  10  16       66.44       39.29     56.49 o 
  -4  10  16      484.26      420.30     53.23 o 
  -3  10  16       60.62      119.68    253.97 o 
  -2  10  16        2.97      154.84     62.16 o 
  -1  10  16      434.08      490.61    108.89 o 
   0  10  16       24.32       84.84     64.52 o 
   1  10  16       65.52      232.76     74.52 o 
   2  10  16       91.38      181.30     45.80 o 
   3  10  16       41.94       75.48     52.66 o 
  -5  11  16      214.57       97.38     48.06 o 
  -4  11  16      110.64      160.56     60.83 o 
  -3  11  16        2.14      -53.79     53.79 o 
  -2  11  16       61.91       13.77     51.52 o 
  -1  11  16       55.26      -52.50     52.50 o 
   0  11  16       57.76       97.58     52.89 o 
   1  11  16       76.93      -30.74    123.18 o 
   2  11  16       41.52       79.31    106.15 o 
  -3  12  16      263.33      261.46    135.66 o 
  -2  12  16        8.47       43.11    104.94 o 
  -1  12  16      102.63      151.05     75.13 o 
   0  12  16       50.08      132.45     97.33 o 
  -9   0  17        9.18      152.08     91.86 o 
  -7   0  17      369.02      493.35     89.42 o 
  -5   0  17      111.32       77.10     61.40 o 
  -3   0  17     3399.89     3373.83    175.80 o 
  -1   0  17      276.43      297.03     61.72 o 
   1   0  17     1096.61     1095.99     64.09 o 
   3   0  17       23.98       21.29     86.38 o 
   5   0  17      344.80      364.38     94.90 o 
  -9   1  17       88.84      168.68     67.32 o 
  -8   1  17       52.35       30.89     64.94 o 
  -7   1  17       13.96       -1.00     64.57 o 
  -6   1  17        5.02       30.15     63.01 o 
  -5   1  17     1344.63     1319.37    212.48 o 
  -4   1  17        2.46       70.58     61.46 o 
  -3   1  17     1171.75     1324.95     58.47 o 
  -2   1  17      600.58      617.21     65.76 o 
  -1   1  17     2558.90     2351.14     60.15 o 
   0   1  17       25.68       56.01     45.10 o 
   1   1  17      226.09      217.74     50.32 o 
   2   1  17       20.89        6.07     50.90 o 
   3   1  17      945.73      964.18     64.95 o 
   4   1  17       42.73      145.26    113.76 o 
   5   1  17     1268.03     1072.33     85.47 o 
  -9   2  17      134.97      223.70     83.64 o 
  -8   2  17      185.25      125.05     55.66 o 
  -7   2  17       14.64       46.89     69.53 o 
  -6   2  17      817.97      768.02     48.24 o 
  -5   2  17      240.11      334.08     50.02 o 
  -4   2  17     1061.46     1099.72    109.86 o 
  -3   2  17      796.82      783.22     46.98 o 
  -2   2  17       80.78       65.64     46.76 o 
  -1   2  17       16.07       32.84     42.74 o 
   0   2  17     1130.60     1003.15     50.02 o 
   1   2  17     1512.98     1526.43     57.12 o 
   2   2  17     1009.32      960.34     75.75 o 
   3   2  17      231.94      289.01     54.13 o 
   4   2  17      522.27      463.30     70.88 o 
   5   2  17       39.62       61.01     47.38 o 
  -8   3  17        0.73       43.86     45.15 o 
  -7   3  17      151.01       82.68     51.61 o 
  -6   3  17       10.90       12.19     49.61 o 
  -5   3  17      108.63      246.17     57.88 o 
  -4   3  17      666.36      639.63     50.83 o 
  -3   3  17      142.87      170.97     50.86 o 
  -2   3  17      135.38      252.16     54.64 o 
  -1   3  17      994.86      817.88    159.28 o 
   0   3  17      217.32      212.44     49.57 o 
   1   3  17      598.00      690.49     73.14 o 
   2   3  17       32.61      -18.43     46.21 o 
   3   3  17      110.82      135.57     42.12 o 
   4   3  17      215.68      234.09     51.51 o 
   5   3  17      473.31      413.86     76.80 o 
  -8   4  17      131.66      197.12     58.36 o 
  -7   4  17       17.06      128.49     43.98 o 
  -6   4  17      282.43      344.91     44.74 o 
  -5   4  17      619.56      660.88    111.90 o 
  -4   4  17      979.12     1055.28     55.03 o 
  -3   4  17       46.16      102.15     54.40 o 
  -2   4  17        2.16       23.29    139.91 o 
  -1   4  17      958.56      914.77     52.43 o 
   0   4  17      708.60      686.16     63.45 o 
   1   4  17     1234.59     1225.68     63.42 o 
   2   4  17      223.71      200.59     62.58 o 
   3   4  17      650.11      629.37     67.35 o 
   4   4  17     1089.97      973.60     90.35 o 
   5   4  17        0.50       60.24     56.74 o 
  -8   5  17      102.88       39.13     51.72 o 
  -7   5  17      636.98      606.18     41.12 o 
  -6   5  17       16.71      -62.87     62.87 o 
  -5   5  17      370.31      231.08     42.57 o 
  -4   5  17      194.03      163.02     46.49 o 
  -3   5  17      277.42      410.16     73.00 o 
  -2   5  17       15.83       25.95     80.60 o 
  -1   5  17        2.92      -60.22     60.22 o 
   0   5  17     1695.04     1840.93     83.64 o 
   1   5  17     1891.51     1898.45    114.06 o 
   2   5  17      323.60      406.13     51.65 o 
   3   5  17     1040.42      982.60     48.17 o 
   4   5  17       96.48      122.27     46.67 o 
   5   5  17        0.75      107.67     93.07 o 
  -8   6  17       11.21        9.21     46.66 o 
  -7   6  17       69.31       63.36     44.65 o 
  -6   6  17      184.25      317.53    127.66 o 
  -5   6  17     1041.89     1108.02     74.36 o 
  -4   6  17      666.09      744.04     47.76 o 
  -3   6  17       23.84       65.54    169.11 o 
  -2   6  17       66.52      179.17     42.35 o 
  -1   6  17      432.36      405.12     50.63 o 
   0   6  17       62.85      197.82     96.42 o 
   1   6  17      394.16      352.31    115.28 o 
   2   6  17      222.41      169.01     49.97 o 
   3   6  17      400.06      409.61     52.87 o 
   4   6  17      226.74      168.13     66.45 o 
  -7   7  17      277.18      269.46     42.32 o 
  -6   7  17      263.79      312.23     46.85 o 
  -5   7  17        3.84      121.17     43.50 o 
  -4   7  17     1107.36     1309.36     64.74 o 
  -3   7  17      132.54      151.53     53.23 o 
  -2   7  17      167.27      350.99     59.62 o 
  -1   7  17       93.66      -50.49     61.94 o 
   0   7  17     2044.85     2040.56     56.24 o 
   1   7  17      596.90      607.60     66.31 o 
   2   7  17       79.18      117.65     55.66 o 
   3   7  17      363.50      523.69     93.07 o 
   4   7  17      145.02       83.80     54.24 o 
  -7   8  17      145.14       91.14     76.04 o 
  -6   8  17      123.06      138.65     44.58 o 
  -5   8  17       33.95      105.95     44.39 o 
  -4   8  17        6.26       90.22     61.72 o 
  -3   8  17      148.41      114.77     62.56 o 
  -2   8  17       11.44       38.93     65.70 o 
  -1   8  17      139.57      184.66     63.88 o 
   0   8  17       88.07      127.26     51.43 o 
   1   8  17        0.94        1.16    134.13 o 
   2   8  17      836.76     1006.89     54.69 o 
   3   8  17      189.35      289.22     71.78 o 
  -6   9  17      192.58      129.68     46.86 o 
  -5   9  17       68.33       73.04     50.96 o 
  -4   9  17      121.92      193.43     98.85 o 
  -3   9  17        9.45      182.55     81.21 o 
  -2   9  17        1.40       -0.64     50.49 o 
  -1   9  17      157.39      122.29    156.34 o 
   0   9  17      604.17      665.89     53.34 o 
   1   9  17        0.77       58.40     65.09 o 
   2   9  17        3.48       12.71     50.19 o 
   3   9  17        0.35      155.74     67.52 o 
  -5  10  17        0.47      104.68    187.36 o 
  -4  10  17      250.40      252.81     85.47 o 
  -3  10  17      873.05      960.11     67.10 o 
  -2  10  17       95.30      183.02     63.85 o 
  -1  10  17      695.56      799.08     66.24 o 
   0  10  17       27.58      116.74     45.16 o 
   1  10  17      111.49      108.89     78.47 o 
   2  10  17      448.46      440.66    189.49 o 
  -4  11  17        9.16      169.18    115.88 o 
  -3  11  17        0.84       25.97    149.95 o 
  -2  11  17      440.01      452.02    122.27 o 
  -1  11  17      261.97      315.45    134.44 o 
   0  11  17      104.18       78.35    134.13 o 
   1  11  17       63.65      164.85     94.29 o 
  -8   0  18       29.52      167.29     92.46 o 
  -6   0  18       12.62       97.77     84.86 o 
  -4   0  18     1637.03     1616.50    254.89 o 
  -2   0  18       90.60       97.57     60.41 o 
   0   0  18     1580.50     1615.04     67.10 o 
   2   0  18      180.58       -1.82     91.25 o 
   4   0  18        4.75       92.46     91.86 o 
  -8   1  18       35.28      146.68     47.53 o 
  -7   1  18        5.43       37.80     44.42 o 
  -6   1  18       65.72       61.14     43.33 o 
  -5   1  18       89.98       78.64     34.50 o 
  -4   1  18      589.80      516.61     43.16 o 
  -3   1  18        2.08        0.92     43.21 o 
  -2   1  18     8113.69     7539.13    204.49 o 
  -1   1  18       67.46      116.00     47.84 o 
   0   1  18      384.97      472.13     47.91 o 
   1   1  18      129.02      111.54     45.32 o 
   2   1  18       10.76       -4.39     49.96 o 
   3   1  18       26.37      -14.15     64.74 o 
   4   1  18      118.28       18.36    128.66 o 
   5   1  18       55.03       88.21     96.11 o 
  -8   2  18       87.63      136.54     89.42 o 
  -7   2  18        1.00       48.14     51.26 o 
  -6   2  18      342.83      437.46     46.62 o 
  -5   2  18       70.24       62.51     78.18 o 
  -4   2  18      513.59      563.14     50.86 o 
  -3   2  18     1613.19     1568.97    125.44 o 
  -2   2  18       23.53       81.51     46.64 o 
  -1   2  18     2765.53     2580.99     85.08 o 
   0   2  18      889.90      899.89     49.58 o 
   1   2  18      204.50      247.77     55.83 o 
   2   2  18      762.32      655.47     55.11 o 
   3   2  18        9.07       26.05     46.59 o 
   4   2  18       22.83      146.21     62.69 o 
  -8   3  18      229.37      290.98     42.85 o 
  -7   3  18        8.20       77.09     51.95 o 
  -6   3  18        1.57       36.21     51.00 o 
  -5   3  18      157.85      111.62     50.28 o 
  -4   3  18      191.08      115.16     50.40 o 
  -3   3  18      289.51      342.93     58.03 o 
  -2   3  18      958.49      988.48     76.56 o 
  -1   3  18      666.56      666.70    211.78 o 
   0   3  18       54.54       56.78     50.39 o 
   1   3  18      158.79      191.88     52.72 o 
   2   3  18      199.34      191.88     66.58 o 
   3   3  18        2.35      -10.21     49.00 o 
   4   3  18      271.50      370.83     60.76 o 
  -8   4  18        0.33       44.94     52.51 o 
  -7   4  18        7.75       73.04     44.41 o 
  -6   4  18      811.54      969.37    121.66 o 
  -5   4  18       41.82       96.29     45.98 o 
  -4   4  18       75.03       11.19     73.64 o 
  -3   4  18     1989.27     1889.90     52.46 o 
  -2   4  18       83.92      165.21     72.39 o 
  -1   4  18     2021.82     2033.24    119.84 o 
   0   4  18       30.18       36.29     61.70 o 
   1   4  18       22.43       51.54    142.04 o 
   2   4  18     1869.52     1879.64    101.89 o 
   3   4  18        0.39       18.83     52.10 o 
   4   4  18      145.19       -8.17     62.40 o 
  -8   5  18      111.53      148.30     42.01 o 
  -7   5  18      125.01      284.50     78.26 o 
  -6   5  18       14.18      108.01     44.12 o 
  -5   5  18       70.10      135.03     40.49 o 
  -4   5  18     1396.44     1359.87     63.92 o 
  -3   5  18       37.47        7.81     94.90 o 
  -2   5  18      393.03      410.19     54.14 o 
  -1   5  18      324.03      370.43     52.62 o 
   0   5  18      942.99      927.68     65.38 o 
   1   5  18       10.56       26.63     61.49 o 
   2   5  18      240.43      139.17     63.88 o 
   3   5  18      379.27      434.87     64.95 o 
   4   5  18      302.11      291.22     58.30 o 
  -7   6  18      190.75      239.74     55.76 o 
  -6   6  18      535.63      563.56     42.84 o 
  -5   6  18       23.49        7.01     43.89 o 
  -4   6  18       16.00      -31.60    103.11 o 
  -3   6  18        3.90       18.28     86.38 o 
  -2   6  18        4.60       98.90     72.09 o 
  -1   6  18      236.41      242.52     44.94 o 
   0   6  18        1.31       53.49     62.35 o 
   1   6  18      141.28      159.38     64.09 o 
   2   6  18      664.60      639.46     54.59 o 
   3   6  18      167.09      107.35     66.02 o 
  -7   7  18      144.70      189.67     40.53 o 
  -6   7  18      159.10      206.60     38.78 o 
  -5   7  18     1034.78     1019.01     55.90 o 
  -4   7  18     1219.17     1217.84     77.26 o 
  -3   7  18        0.12      -44.09     44.09 o 
  -2   7  18       98.02      124.42    201.05 o 
  -1   7  18       22.29       27.87    112.84 o 
   0   7  18      615.35      706.98     64.74 o 
   1   7  18      354.02      413.88     96.72 o 
   2   7  18       53.86       24.24     64.50 o 
   3   7  18      909.45      902.77    104.94 o 
  -6   8  18        0.17       11.39     45.10 o 
  -5   8  18      137.37      214.25     63.19 o 
  -4   8  18      132.87      101.15     51.88 o 
  -3   8  18        2.82       -3.57    102.20 o 
  -2   8  18       20.23       55.72     43.66 o 
  -1   8  18       14.39      213.29     49.97 o 
   0   8  18      448.14      455.70    107.98 o 
   1   8  18      431.89      515.99     65.60 o 
   2   8  18        3.93      -50.62     65.16 o 
   3   8  18      117.24       97.94     94.29 o 
  -5   9  18      128.34      -14.82    176.11 o 
  -4   9  18       15.00       57.75     64.28 o 
  -3   9  18      101.22      140.52     54.75 o 
  -2   9  18      158.56      201.21     61.74 o 
  -1   9  18       34.56      143.40     51.87 o 
   0   9  18       14.16      106.20     54.02 o 
   1   9  18       88.27        6.39     64.95 o 
   2   9  18       23.07       57.02     54.35 o 
  -4  10  18      197.54      124.79     54.35 o 
  -3  10  18        2.36       26.01     92.46 o 
  -2  10  18        6.94      -57.18     57.18 o 
  -1  10  18       68.74       30.36     54.12 o 
   0  10  18      266.20      310.49     65.16 o 
   1  10  18      245.07      268.69    132.01 o 
  -2  11  18       88.26      158.77     95.51 o 
  -7   0  19        7.14      -10.34     93.07 o 
  -5   0  19      134.15      244.90     61.92 o 
  -3   0  19       16.61       61.57     60.61 o 
  -1   0  19     2895.70     2419.93     84.86 o 
   1   0  19       97.37      193.85     67.94 o 
   3   0  19       18.96       53.53     91.86 o 
  -8   1  19        4.66       12.00    155.43 o 
  -7   1  19      251.74      394.13     79.08 o 
  -6   1  19       98.59      213.61     50.86 o 
  -5   1  19       91.18      129.28     43.19 o 
  -4   1  19       59.27      144.71     61.37 o 
  -3   1  19     1312.19     1173.62     45.80 o 
  -2   1  19      636.20      585.43     48.51 o 
  -1   1  19     1056.60      938.03     46.00 o 
   0   1  19       39.71      -17.93     47.42 o 
   1   1  19     3662.38     3381.14     61.72 o 
   2   1  19        2.84       43.15     55.38 o 
   3   1  19       10.72       28.53     65.59 o 
   4   1  19       30.34       40.58     67.86 o 
  -8   2  19       50.46      113.76     47.75 o 
  -7   2  19       53.66       41.84     52.94 o 
  -6   2  19       90.46      140.49     90.18 o 
  -5   2  19      385.06      379.25     51.05 o 
  -4   2  19      377.84      475.48     51.45 o 
  -3   2  19       61.13      129.11     45.01 o 
  -2   2  19        3.22       59.28     46.88 o 
  -1   2  19      751.82      732.27     48.60 o 
   0   2  19     1611.08     1471.77     60.23 o 
   1   2  19      287.84      384.46     68.97 o 
   2   2  19      853.08      897.48     57.25 o 
   3   2  19       20.43       79.37     71.62 o 
   4   2  19      301.20      286.86     59.49 o 
  -8   3  19       15.37       73.45     47.10 o 
  -7   3  19       20.43       81.07     59.32 o 
  -6   3  19        2.31       37.61     45.62 o 
  -5   3  19      518.77      613.74     52.32 o 
  -4   3  19       23.63       18.96     53.40 o 
  -3   3  19      248.90      287.68     54.76 o 
  -2   3  19     1128.17     1003.08     59.15 o 
  -1   3  19      148.35      189.57     62.35 o 
   0   3  19      544.38      471.08     62.37 o 
   1   3  19      334.86      221.49    114.43 o 
   2   3  19      105.96      107.92     44.16 o 
   3   3  19       47.43       31.43     50.72 o 
   4   3  19       33.81      -40.56     82.40 o 
  -7   4  19      179.56      208.20     58.18 o 
  -6   4  19       28.21       92.89     44.40 o 
  -5   4  19      201.57      285.46     63.99 o 
  -4   4  19       82.71      182.02    103.98 o 
  -3   4  19      914.46      860.37     49.03 o 
  -2   4  19       20.23      -23.46     63.87 o 
  -1   4  19        3.57      173.73     61.08 o 
   0   4  19     1524.13     1427.77     66.20 o 
   1   4  19      694.44      660.57    143.87 o 
   2   4  19      990.98     1098.54    146.00 o 
   3   4  19        0.49       24.92     51.29 o 
  -7   5  19       82.87      141.07     56.70 o 
  -6   5  19        4.16       91.71     46.95 o 
  -5   5  19      868.49      849.07     87.45 o 
  -4   5  19      205.88      219.10     52.81 o 
  -3   5  19       24.20      136.09    201.96 o 
  -2   5  19       38.31       55.67     62.16 o 
  -1   5  19       56.44      147.21    161.81 o 
   0   5  19        4.55       14.71     62.58 o 
   1   5  19       41.93      124.30    140.52 o 
   2   5  19        8.89      117.17    102.50 o 
   3   5  19      692.02      702.75    109.19 o 
  -7   6  19       41.87       66.07     47.04 o 
  -6   6  19       19.65      120.09     52.24 o 
  -5   6  19      132.00      153.35     53.28 o 
  -4   6  19       74.12       87.60     50.91 o 
  -3   6  19      428.01      507.02     52.54 o 
  -2   6  19        0.03      174.97     61.67 o 
  -1   6  19        3.87       38.18     50.07 o 
   0   6  19      489.48      624.20    125.92 o 
   1   6  19      605.68      691.78    148.13 o 
   2   6  19       12.18      100.42     78.78 o 
   3   6  19        0.54       84.69    110.11 o 
  -6   7  19       30.35       41.78     44.77 o 
  -5   7  19      254.45      263.58     54.14 o 
  -4   7  19      460.51      575.66    170.63 o 
  -3   7  19       13.83       63.90    115.58 o 
  -2   7  19      281.30      294.54     98.55 o 
  -1   7  19       25.43      102.92     54.44 o 
   0   7  19       58.36      159.60     64.50 o 
   1   7  19       25.47      184.99     64.94 o 
   2   7  19      194.63      423.09    140.83 o 
  -5   8  19        9.41      282.11     64.95 o 
  -4   8  19        6.94      -60.44    101.29 o 
  -3   8  19       18.33       29.50     67.83 o 
  -2   8  19      208.87      193.44     45.59 o 
  -1   8  19      218.59      173.98     66.24 o 
   0   8  19        8.54       -9.69    111.02 o 
   1   8  19       18.96      216.96     66.03 o 
   2   8  19      233.73      269.49     96.72 o 
  -4   9  19      575.28      525.21     55.70 o 
  -3   9  19      310.20      278.53     47.32 o 
  -2   9  19        1.47      101.99     86.38 o 
  -1   9  19        2.02       90.49    117.71 o 
   0   9  19       63.77      -22.24    145.08 o 
   1   9  19        0.32      122.79    162.12 o 
  -3  10  19      178.31      237.77     65.38 o 
  -2  10  19      255.54      126.66     47.95 o 
  -1  10  19      420.80      373.79     55.25 o 
  -6   0  20       54.90       66.09     63.85 o 
  -4   0  20      116.00       79.86     61.72 o 
  -2   0  20     2107.93     1935.96    137.78 o 
   0   0  20      463.77      481.81     78.47 o 
   2   0  20      245.44      359.52    114.97 o 
  -7   1  20       12.54      -46.96     64.74 o 
  -6   1  20      438.31      519.51     53.19 o 
  -5   1  20       26.48       58.30     61.96 o 
  -4   1  20        3.75       78.68     43.31 o 
  -3   1  20      236.32      234.64     43.95 o 
  -2   1  20     1238.56     1265.82     62.81 o 
  -1   1  20       20.00      -10.62     46.26 o 
   0   1  20     2172.85     2022.82     52.24 o 
   1   1  20      429.56      426.78     53.14 o 
   2   1  20      844.01      788.09     56.19 o 
   3   1  20       55.50       50.25     82.73 o 
  -7   2  20       11.52      129.38     45.88 o 
  -6   2  20        1.25      116.59     58.31 o 
  -5   2  20      295.41      371.76     52.06 o 
  -4   2  20       20.30       15.50     53.61 o 
  -3   2  20      547.00      350.74     96.39 o 
  -2   2  20     1033.36      916.91     57.95 o 
  -1   2  20     1494.11     1427.18     53.62 o 
   0   2  20       51.05       91.40     55.71 o 
   1   2  20      154.43      201.61     57.65 o 
   2   2  20       40.07       96.82     55.96 o 
   3   2  20      167.22      161.41     77.33 o 
  -7   3  20       96.89       89.03     47.98 o 
  -6   3  20      290.57      253.36     53.76 o 
  -5   3  20      194.22      279.35     47.76 o 
  -4   3  20      148.86       75.87     55.12 o 
  -3   3  20      658.83      673.17     92.54 o 
  -2   3  20        3.78        1.60     57.10 o 
  -1   3  20       59.49      106.31    174.59 o 
   0   3  20      106.79      140.11     62.80 o 
   1   3  20      555.80      642.53     64.73 o 
   2   3  20      235.29      224.55     56.62 o 
   3   3  20       52.22       12.93     53.32 o 
  -7   4  20      116.03      160.15     57.38 o 
  -6   4  20      232.09      289.89     53.54 o 
  -5   4  20      302.80      300.67     71.58 o 
  -4   4  20      382.57      384.46     57.00 o 
  -3   4  20      350.79      378.71    125.01 o 
  -2   4  20      409.71      392.25     51.65 o 
  -1   4  20      916.32     1110.95    139.31 o 
   0   4  20        2.70       14.62     62.80 o 
   1   4  20        0.84      -53.96     53.96 o 
   2   4  20      203.61      203.40     62.05 o 
   3   4  20      198.20      204.94    113.76 o 
  -6   5  20       64.72       48.69     47.92 o 
  -5   5  20       84.69      129.26     44.98 o 
  -4   5  20      441.50      557.65     69.35 o 
  -3   5  20      211.68      112.23     79.99 o 
  -2   5  20      685.28      749.09     64.31 o 
  -1   5  20      195.58      283.61     80.60 o 
   0   5  20       26.74      212.65     63.85 o 
   1   5  20        0.20       54.96    116.80 o 
   2   5  20      193.21      214.20    101.59 o 
  -6   6  20      220.94      185.67     45.57 o 
  -5   6  20        9.80       45.09     42.73 o 
  -4   6  20      468.58      471.23     65.74 o 
  -3   6  20      192.76      170.17     45.37 o 
  -2   6  20      104.02       80.67     52.06 o 
  -1   6  20       36.25      -55.67     63.23 o 
   0   6  20       10.03      -27.06     53.76 o 
   1   6  20       42.64       46.64     66.86 o 
   2   6  20       79.67       47.71     68.17 o 
  -5   7  20      272.63      255.95     66.18 o 
  -4   7  20      383.89      405.22     93.99 o 
  -3   7  20        8.06       21.15     83.64 o 
  -2   7  20       69.24       25.34     83.04 o 
  -1   7  20      567.50      514.72     55.55 o 
   0   7  20       30.70       53.05     53.56 o 
   1   7  20       85.11      159.77     66.20 o 
  -4   8  20       12.04      -17.49     54.45 o 
  -3   8  20      893.55      737.84     79.08 o 
  -2   8  20        9.45       40.95     53.79 o 
  -1   8  20       43.77      127.14     66.24 o 
   0   8  20      300.63      342.37     48.97 o 
  -3   9  20       43.45      252.45     65.70 o 
  -2   9  20       50.65      -83.42    118.01 o 
  -1   9  20      173.39      261.58     94.29 o 
  -7   0  21       42.06       62.66     94.90 o 
  -5   0  21      143.02      209.18     86.08 o 
  -3   0  21        5.70       34.22     61.87 o 
  -1   0  21     1468.77     1192.31     73.85 o 
   1   0  21      809.17      658.31     72.64 o 
  -7   1  21      341.55      409.11     73.00 o 
  -6   1  21        4.04      -50.64     54.30 o 
  -5   1  21       43.69       51.41     53.41 o 
  -4   1  21       97.19      112.16     46.49 o 
  -3   1  21       23.09       80.98     44.45 o 
  -2   1  21       32.05       83.89     53.46 o 
  -1   1  21       81.34       91.88     49.08 o 
   0   1  21      577.85      504.78     48.89 o 
   1   1  21     1746.84     1528.88     61.75 o 
   2   1  21      141.47       42.09     75.16 o 
  -6   2  21      270.70      285.30     53.68 o 
  -5   2  21      172.45      164.00     53.10 o 
  -4   2  21       24.39      128.82     51.51 o 
  -3   2  21      218.82      281.11     59.79 o 
  -2   2  21        0.07       32.86     46.06 o 
  -1   2  21      429.45      306.89     52.59 o 
   0   2  21      277.43      199.06     59.97 o 
   1   2  21      532.03      446.88     71.03 o 
   2   2  21      650.82      595.81     60.38 o 
  -6   3  21       27.58      122.67     71.35 o 
  -5   3  21      328.47      338.88     62.53 o 
  -4   3  21        3.97       22.33     55.59 o 
  -3   3  21      153.94      224.66     82.92 o 
  -2   3  21      390.63      222.58     65.17 o 
  -1   3  21      126.89      196.81     62.16 o 
   0   3  21     1317.65     1150.98     68.61 o 
   1   3  21      398.09      320.15     67.31 o 
   2   3  21      125.50      125.79     67.09 o 
  -6   4  21       72.79       88.96     57.69 o 
  -5   4  21       20.16       18.44     56.74 o 
  -4   4  21       15.43      146.75     53.88 o 
  -3   4  21     1041.52      881.02     55.61 o 
  -2   4  21        0.86      -90.34     90.34 o 
  -1   4  21       48.51       93.77     64.18 o 
   0   4  21      391.16      362.64     63.87 o 
   1   4  21        2.33      101.59     91.86 o 
   2   4  21      471.94      509.19     68.81 o 
  -6   5  21       10.66      -14.42     57.05 o 
  -5   5  21      329.79      347.50     54.60 o 
  -4   5  21        0.20       45.74     64.73 o 
  -3   5  21      111.80       98.14     54.33 o 
  -2   5  21       30.39      132.63    119.84 o 
  -1   5  21      315.28      288.13     54.41 o 
   0   5  21      365.49      438.39     67.10 o 
   1   5  21       27.21      212.25     66.24 o 
  -5   6  21       44.16      194.35     66.02 o 
  -4   6  21      680.51      615.17    154.21 o 
  -3   6  21      492.73      475.96     89.73 o 
  -2   6  21       53.66      109.02     76.34 o 
  -1   6  21      151.91       48.13    102.50 o 
   0   6  21        7.05       20.05     76.65 o 
   1   6  21       25.71       43.81     99.16 o 
  -4   7  21      261.24      238.29     55.67 o 
  -3   7  21        1.99      -29.85     53.76 o 
  -2   7  21      468.90      610.31     68.81 o 
  -1   7  21      294.92      360.49     76.34 o 
   0   7  21       40.59      -14.86     73.30 o 
  -2   8  21       32.05      185.54     93.68 o 
  -6   0  22      907.73      714.77     99.16 o 
  -4   0  22      102.54       40.77     70.73 o 
  -2   0  22      108.41      110.93     77.86 o 
   0   0  22       28.40       89.54    102.81 o 
  -6   1  22      167.50      211.16     43.07 o 
  -5   1  22      112.82      191.73     69.85 o 
  -4   1  22      522.63      457.85     74.02 o 
  -3   1  22       75.36       81.35     49.91 o 
  -2   1  22       50.74       47.51     51.36 o 
  -1   1  22        2.33       30.21     47.55 o 
   0   1  22      320.59      333.87     90.31 o 
   1   1  22       27.91      -22.06     58.25 o 
  -6   2  22      352.15      368.25     55.89 o 
  -5   2  22       62.59       72.56     54.31 o 
  -4   2  22       61.57      139.11     56.08 o 
  -3   2  22      292.86      247.18     60.79 o 
  -2   2  22      188.51      123.29     39.66 o 
  -1   2  22      387.87      428.19     81.71 o 
   0   2  22       72.48      140.13     61.88 o 
   1   2  22       56.51       92.80     61.52 o 
  -5   3  22      385.19      369.37     58.36 o 
  -4   3  22       10.03       42.98     56.21 o 
  -3   3  22       64.93       59.26     58.70 o 
  -2   3  22      581.59      346.54     66.67 o 
  -1   3  22       96.61      154.74     66.67 o 
   0   3  22      132.80       57.81     87.90 o 
   1   3  22      164.31      136.26     68.39 o 
  -5   4  22      338.54      337.01     53.62 o 
  -4   4  22      353.64      347.86     90.94 o 
  -3   4  22       44.85       72.15     65.12 o 
  -2   4  22       11.65       22.22     65.38 o 
  -1   4  22        7.08       60.57     66.24 o 
   0   4  22      391.06      424.28    143.56 o 
  -4   5  22      120.22      135.03     63.87 o 
  -3   5  22       10.45       -6.19     66.00 o 
  -2   5  22      767.86      678.60     49.90 o 
  -1   5  22      349.16      388.91     65.74 o 
   0   5  22       50.86       55.56     66.03 o 
  -3   6  22       77.89       -7.66     55.82 o 
  -2   6  22       43.62       84.79     68.18 o 
  -1   6  22       61.09      149.04     94.29 o 
  -5   0  23      216.76      186.15     97.33 o 
  -3   0  23      498.41      381.32     68.10 o 
  -1   0  23      387.45      287.11     82.80 o 
  -4   1  23       55.47       98.07     45.39 o 
  -3   1  23      174.25      202.14     48.69 o 
  -2   1  23      297.79      241.54     55.06 o 
  -1   1  23        1.24       48.33     54.40 o 
   0   1  23      209.84      183.83     61.35 o 
  -4   2  23      117.87      121.12     57.88 o 
  -3   2  23      143.93      166.62     57.61 o 
  -2   2  23        0.24      -19.41     60.12 o 
  -1   2  23       14.78       18.55     46.65 o 
   0   2  23       28.15       46.23     97.33 o 
  -4   3  23      505.60      472.05     60.71 o 
  -3   3  23      692.13      640.20     68.82 o 
  -2   3  23      379.54      273.29     66.86 o 
  -1   3  23       99.50      219.91     67.10 o 
  -3   4  23      176.78      189.50     55.97 o 
  -2   4  23       10.70       -4.49     67.50 o 
                                                 
